# Supplementary material for: Reduced expression of mitochondrial complex I subunit Ndufs2 does not impact healthspan in mice
Source: Sci Rep. 2022 Mar 25;12:5196. doi: 10.1038/s41598-022-09074-3 (PMC8956724; doi:10.1038/s41598-022-09074-3)
Supplement: Supplementary file 2 — Supplementary Information 2. [file 41598_2022_9074_MOESM2_ESM.xlsx]

## Sheet: Brain
	Genotype	sex	Animal ID	thalamic mineralization (0-2)	brainstem mineralization (0-2)	neoplasia (0-2)	thalamic intracytoplasmic inclusions (0-2; 0 = none; 1 = few; 2 = many)	lipofuscin (presumptive) in/ around neurons (0-2)	other
	wt	male	1	1	1	0	2	1
	wt	male	2	1	0	0	2	1
	wt	male	4	0	0	0	2	1	mild hydrocephalus
	wt	male	5	0	2	0	2	1
	wt	male	6	0	0	0	2	0
	total			2	3	0	10	4
	mean			0.4	0.6	0	2	0.8
	het	male	7	0	0	0	2	1
	het	male	8	0	0	0	2	1
	het	male	9	0	0	0	2	1
	het	male	10	0	0	0	2	1
	het	male	11	0	1	0	2	1	possible focal small region hemorrhage with rare neutrophils, versus artifact
	het	male	12	0	0	0	1	1
	total			0	1	0	11	6
	mean			0	0.166667	0	1.83333	1
	wt	female	3	0	0	0	2	1	mild hydrocephalus
	wt	female	13	0	1	0	2	1
	wt	female	14	0	0	0	2	1
	wt	female	15	0	0	0	2	1
	wt	female	16	0	0	0	2	1
	wt	female	17	1	0	0	2	1
	wt	female	18	0	0	0	1	1
	total			1	1	0	13	7
	mean			0.142857	0.142857	0	1.85714	1
	het	female	19	0	0	0	2	1
	het	female	20	0	0	0	2	1
	het	female	21	2	0	0	2	0
	het	female	22	1	0	0	2	1
	het	female	23	1	1	0	2	1
	het	female	24	0	0	0	2	1
	total			4	1	0	12	5
	mean			0.666667	0.166667	0	2	0.833333

## Sheet: Heart
			Animal ID	Tumor (0-2)	Type	Arteriosclerosis (0-4)	Cardiomyopathy/ myocardial fibrosis (0-4)	Myocardial inflammation (0-4)	Lymphoid aggregates (0-4)	Valvular myxomatosis (0-4)	Atrial thrombosis (0-1)	Comments	Score																	Comments	Pictures	Scores
	Genotype	sex
	wt	male	1	0	0	0	0	1	0	0	0	0
	wt	male	2	0	0	0	0	0	0	0	0	0
	wt	male	4	0	0	0	0	0	0	na	0	0
	wt	male	5	0	0	0	1	0	0	na	0	0																		hemosiderin laden histiocytes; emphysema versus overzealous inflation?
	wt	male	6	0	0	0	0	0	0	na	0	0
	total			0	0	0	1	1	0	0	0
	mean			0	0	0	0.2	0.2	0	0	0
	het	male	7	0	0	0	0	0	1	na	0	0
	het	male	8	0	0	0	0	0	0	na	0	0
	het	male	9	0	0	0	0	0	0	na	0	0
	het	male	10	0	0	0	1	0	0	na	0	0
	het	male	11	0	0	0	0	0	0	na	0	0
	het	male	12	0	0	0	0	0	0	na	0	0
	total			0	0	0	1	0	1	0	0
	mean			0	0	0	0.2	0	0	#DIV/0!	0
	wt	female	3	0	0	0	0	0	0	na	0	0
	wt	female	13	0	0	0	0	0	0	na	0	0
	wt	female	14	0	0	0	1	0	1	1	0	atria
	wt	female	15	0	0	0	0	0	0	na	0	0
	wt	female	16	0	0	1	1	0	0	0	0	focal minimal mineralization
	wt	female	17	0	0	0	0	0	0	na	0	0
	wt	female	18	0	0	0	0	0	1	na	0	0
	total			0	0	1	2	0	2	1	0
	mean			0	0	0.142857	0.285714	0	0.285714	0.5	0
	het	female	19	0	0	0	0	0	0	na	0	0
	het	female	20	0	0	0	0	0	0	na	0	0
	het	female	21	0	0	1	0	0	0	na	0	0
	het	female	22	0	0	0	1	0	0	0	0	0
	het	female	23	0	0	0	0	0	0	na	0	0
	het	female	24	0	0	0	0	0	0	na	0	0
	total			0	0	1	1	0	0	0	0
	mean			0	0	0.166667	0.166667	0	0	0	0

## Sheet: Lung
			Animal ID	Tumor (0-2)	Type	Alveolar acidophilic macrophage pneumonia (0-4)	Alveolar histiocytosis (0-4)	Foam Cells (0-4)	Heart Failure Cells (chronic passive congestion) (0-4)	Interstitial Pneumonia (0-4)	Perivascular inflammation (0-4)	Bronchial/bronchiolar inflammation (0-4)	Lymphoid aggregates (0-4)	Airway metaplasia/hyperplasia (0-1)	Vascular hypertrophy (0-1)	Pulmonary fibrosis (0-1)	Atalectasis (0-1)	Comments
	Genotype	sex
	wt	male	1	0	0	0	0	0	0	1	0	0	1	0	0	0	0
	wt	male	2	0	0	0	0	0	0	0	0	0	1	0	0	0	0
	wt	male	4	0	0	1	0	0	0	1	0	0	1	0	0	0	0
	wt	male	5	0	0	2	2	1	0	0	0	0	3	0	0	0	0
	wt	male	6	0	0	0	1	0	0	1	0	0	1	0	0	0	0
	total			0	0	3	3	1	0	3	0	0	7	0	0	0	0
	mean			0	0	0.6	0.6	0.2	0	0.6	0	0	1.4	0	0	0	0
	het	male	7	0	0	0	0	0	0	0	0	0	1	1	0	0	0
	het	male	8	0	0	0	0	0	0	0	0	0	2	0	0	0	0
	het	male	9	0	0	0	0	0	0	0	0	0	1	0	0	0	0
	het	male	10	0	0	1	0	2	0	1	0	0	1	0	0	0	0
	het	male	11	0	0	0	1	0	0	1	0	0	0	1	0	0	0
	het	male	12	0	0	0	1	0	0	1	0	0	1	0	0	0	0
	total			0	0	1	2	2	0	3	0	0	6	2	0	0	0
	mean			0	0	0.166667	0.333333	0.333333	0	0.5	0	0	1	0.333333	0	0	0
	wt	female	3	0	0	0	0	0	0	0	0	0	1	0	0	0	0
	wt	female	13	0	0	0	1	0	0	0	0	0	2	0	0	0	0
	wt	female	14	0	0	0	0	0	0	1	0	0	1	0	0	0	0
	wt	female	15	0	0	0	0	0	0	1	0	0	1	0	0	0	0
	wt	female	16	0	0	0	0	0	0	1	0	0	2	0	0	0	0
	wt	female	17	0	0	0	0	0	0	0	1	0	1	0	0	0	0
	wt	female	18	0	0	0	0	0	0	1	0	0	1	0	0	0	0
	total			0	0	0	1	0	0	4	1	0	9	0	0	0	0
	mean			0	0	0	0.142857	0	0	0.571429	0.142857	0	1.28571	0	0	0	0
	het	female	19	0	0	1	0	0	0	1	0	0	2	0	0	0	0
	het	female	20	0	0	0	0	0	0	0	0	0	1	0	0	0	0
	het	female	21	0	0	0	0	0	0	0	0	0	2	0	0	0	0
	het	female	22	0	0	2	0	0	0	0	0	0	3	0	0	0	0
	het	female	23	0	0	0	0	0	0	1	0	0	1	0	0	0	0
	het	female	24	0	0	0	0	0	0	1	0	0	2	0	0	0	0
	total			0	0	3	0	0	0	3	0	0	11	0	0	0	0
	mean			0	0	0.5	0	0	0	0.5	0	0	1.83333	0	0	0	0

## Sheet: Liver 
			Animal ID	Tumor (0-2)	Type	Hepatic degeneration/necrosis (0-4)	Hepatic lipidosis (0-4)	Periportal inflammation (0-4)	Bile duct hyperplasia/cysts (0-4)	Lymphoid aggregates (0-4)	Microgranuloma (0-4)	Central Venous Congestion (0-1)	Ito cell hyperplasia (0-1)	Telangiectasia (0-1)	Comments	Pictures	Score
	Genotype	sex
	wt	male	1	0	0	0	1	0	0	0	0	0	0	0	0
	wt	male	2	0	0	0	3	0	0	0	1	0	0	0	microvesicular lesser macrovesicular cytoplasmic vacuolation
	wt	male	4	2	HS	4	0	0	0	1	0	0	0	0	HS (or other hematopoieitic neoplasia) and necrosis effacing most of liver
	wt	male	5	0	0	0	2	0	0	0	1	0	0	0
	wt	male	6	0	0	0	3	0	0	0	2	0	0	0	microvesicular lesser macrovesicular cytoplasmic vacuolation
	total			2	0	4	9	0	0	1	4	0	0	0
	mean			0.4	0	0.8	1.8	0	0	0.2	0.8	0	0	0
	het	male	7	0	0	0	1	0	0	0	1	0	0	0	minimal microvesicular cytoplasmic vacuolation
	het	male	8	0	0	0	1	0	1	1	0	0	0	0	minimal microvesicular cytoplasmic vacuolation
	het	male	9	0	0	0	3	0	0	0	0	0	0	0	microvesicular lesser macrovesicular cytoplasmic vacuolation
	het	male	10	2	hemangiosarcoma, probable (slide 10-6)	0	0	1	0	0	2	0	0	0	increased neutrophils within sinusoids; multifocal hepatic cysts
	het	male	11	0	0	0	3	0	1	0	1	0	0	0	microvesicular lesser macrovesicular cytoplasmic vacuolation
	het	male	12	2	HS	2	1	0	0	2	1	0	0	0	HS (or other hematopoieitic neoplasia) and necrosis mild
	total			4	0	2	9	1	2	3	5	0	0	0
	mean			0.666667	0	0.333333	1.5	0.166667	0.333333	0.5	0.833333	0	0	0
	wt	female	3	0	0	0	2	0	0	0	1	0	0	0
	wt	female	13	0	0	0	2	0	1	1	2	0	0	0	mild microvesicular cytoplasmic vacuolation
	wt	female	14	0	0	0	1	0	0	0	2	0	1	0	minimal microvesicular cytoplasmic vacuolation; ito cell lipidosis
	wt	female	15	0	0	0	1	0	0	1	2	0	0	0	minimal microvesicular cytoplasmic vacuolation
	wt	female	16	0	0	0	2	0	0	1	1	0	0	0	mild microvesicular cytoplasmic vacuolation
	wt	female	17	0	0	0	2	0	0	3	0	0	0	0	and EMH
	wt	female	18	0	0	0	3	0	0	1	1	0	0	0	microvesicular lesser macrovesicular cytoplasmic vacuolation
	total			0	0	0	13	0	1	7	9	0	1	0
	mean			0	0	0	1.85714	0	0.142857	1	1.28571	0	0.142857	0
	het	female	19	0	0	2	0	1	2	1	2	0	0	1
	het	female	20	0	0	0	0	0	0	1	1	0	0	0
	het	female	21	0	0	0	1	0	1	1	0	0	0	0
	het	female	22	0	0	0	1	0	0	1	1	0	0	0
	het	female	23	0	0	0	1	0	0	0	1	0	0	0	minimal microvesicular cytoplasmic vacuolation
	het	female	24	0	0	0	2	0	0	1	2	0	0	0
	total			0	0	2	5	1	3	5	7	0	0	1
	mean			0	0	0.333333	0.833333	0.166667	0.5	0.833333	1.16667	0	0	0.166667

## Sheet: Kidney
			Animal ID	Tumor (0-2)	Type	Nephropathy (0-4)	Pyelonephritis (0-4)	Lymphoid aggregates (0-4)	Infarct (0-1)	Mineralization (0-1)	Amyloid (0-1)	Comments
	Genotype	sex
	wt	male	1	0	0	1	0	1	0	1	0
	wt	male	2	0	0	1	0	1	0	1	0
	wt	male	4	0	0	1	0	1	0	0	0	cortical cyst
	wt	male	5	0	0	1	0	1	0	1	0
	wt	male	6	0	0	1	0	1	0	1	0
	total			0	0	5	0	5	0	4	0
	het	male	7	0	0	1	0	1	0	0	0
	het	male	8	0	0	1	0	1	0	0	0
	het	male	9	0	0	1	0	1	0	1	0	cortical cyst
	het	male	10	0	0	1	0	1	0	1	0
	het	male	11	0	0	1	0	1	0	1	0
	het	male	12	0	0	1	0	2	0	1	0
	total			0	0	6	0	7	0	4	0
	wt	female	3	0	0	1	0	1	0	0	0
	wt	female	13	0	0	2	0	1	0	1	0
	wt	female	14	0	0	1	0	1	0	1	0
	wt	female	15	0	0	2	0	1	0	1	0	ectopic bone
	wt	female	16	0	0	1	0	0	0	1	0
	wt	female	17	0	0	2	0	1	0	0	0
	wt	female	18	0	0	1	0	2	0	1	0
	total			0	0	10	0	7	0	5	0
	het	female	20	0	0	1	0	1	0	0	0
	het	female	21	0	0	2	0	1	0	0	0
	het	female	22	0	0	1	0	1	0	0	0
	het	female	23	0	0	1	0	0	0	0	0
	het	female	24	0	0	1	0	2	0	0	0
	total			0	0	6	0	5	0	0	0

## Sheet: Pancreas
			Animal ID	Exocrine atrophy	Chronic pancreatitis with fibrosis	Acute pancreatitis	Fatty infiltration	Insulitis	Lymphoid aggregates	Islet cell hyperplasia	Tumor	Other
	Genotype	sex		(0-4)	(0-4)	(0-4)	(0-4)	(0-4)	(0-4)	(0-1)	(0-2)
	wt	male	1	0	0	0	0	0	0	0	0
	wt	male	2	2	0	0	0	0	2	0	0
	wt	male	4	2	0	0	0	0	1	0	0
	wt	male	5	1	1	0	0	0	1	0	0
	wt	male	6	0	0	0	0	0	1	0	0
	total			5	1	0	0	0	5	0	0
	mean			1	0.2	0	0	0	1	0	0
	het	male	7	0	0	0	0	0	1	0	0
	het	male	8	0	0	0	0	0	1	0	0
	het	male	9	0	0	0	0	0	0	0	0
	het	male	10	1	3	0	0	0	2	0	0
	het	male	11	0	0	0	0	0	0	0	0
	het	male	12	2	0	0	0	0	1	0	0
	total			3	3	0	0	0	5	0	0
	mean			0.5	0.5	0	0	0	0.833333	0	0
	wt	female	13	0	0	0	0	0	0	0	0
	wt	female	14	0	0	0	0	0	0	0	0
	wt	female	15	0	0	0	0	0	1	0	0
	wt	female	16	2	0	0	0	0	1	0	0
	wt	female	17	0	0	0	0	0	1	0	0
	wt	female	18	1	0	0	0	0	1	0	0
	total			3	0	0	0	0	4	0	0
	mean			0.5	0	0	0	0	0.666667	0	0
	het	female	19	0	1	0	0	0	1	0	0
	het	female	20	1	0	0	0	0	1	0	0
	het	female	21	0	0	0	0	0	1	0	0	vacuolation
	het	female	22	1	0	0	0	0	0	0	0
	het	female	23	1	0	0	0	0	1	0	0	0
	het	female	24	0	0	0	0	0	1	0	0	0
	total			3	1	0	0	0	5	0	0
	mean			0.5	0.166667	0	0	0	0.833333	0	0

## Sheet: Spleen
			Animal ID	SPLEEN
	Genotype	sex		Neoplasia	Other
	wt	male	1	0
	wt	male	2	0	white pulp hyperplasia
	wt	male	4	0	moderate-marked EMH
	wt	male	5	0	0
	wt	male	6	0	0
	het	male	7	0	white pulp hyperplasia
	het	male	8	0	0
	het	male	9	0	0
	het	male	10	1	hematopoietic neoplasia
	het	male	11	0	0
	het	male	12	0	mild EMH
	wt	female	3	0	mild EMH
	wt	female	13	0	0
	wt	female	14	0	0
	wt	female	15	0	0
	wt	female	16	0	0
	wt	female	17	0	0
	wt	female	18	0	0
	het	female	19	0	moderate-marked EMH
	het	female	20	0	0
	het	female	21	0	0
	het	female	22	0	0
	het	female	23	0	0
	het	female	24	0	0

## Sheet: Colon
			Animal ID	Colon
	Genotype	sex		Notes
	wt	male	1	0
	wt	male	2	0
	wt	male	4	0
	wt	male	5	0
	wt	male	6	0
	het	male	7	0
	het	male	8	0
	het	male	9	0
	het	male	10
	het	male	11	0
	het	male	12	0
	wt	female	3	0
	wt	female	13	0
	wt	female	14	0
	wt	female	15	0
	wt	female	16	0
	wt	female	17	minimal focal acute inflammation, LP
	wt	female	18	0
	het	female	19	0
	het	female	20	0
	het	female	21	0
	het	female	22	minimal focal chronic inflammation, LP
	het	female	23	mild lymphocytic plasmacytic inflammation
	het	female	24	minimal focal chronic inflammation, LP

## Sheet: Quadriceps
			Animal ID
	Genotype	sex			inflammation (lymphocytic - chronic)
	wt	male	1	0	0
	wt	male	2	0	0
	wt	male	4	pale glassy myofibers (amyloid?)	0
	wt	male	5	single large hypereosinophilic fiber	0
	wt	male	6	single large hypereosinophilic fiber	0
	het	male	7	0	0
	het	male	8	0	0
	het	male	9	more adipose tissue	0
	het	male	10	few mast cells	0
	het	male	11	0	0
	het	male	12	increased central nuclei	0
	wt	female	3	more adipose tissue	0
	wt	female	13	increased central nuclei; rare pale myofibers (not glassy)	0
	wt	female	14	0	0
	wt	female	15	0	0
	wt	female	16	small cluster mononuclear cells	0
	wt	female	17	few hypereosinophilic fibers	0
	wt	female	18	0	0
	het	female	19	more central nuclei; inflammation fat	0
	het	female	20	mild focal chronic inflammation	1
	het	female	21	minimal focal chronic inflammation	1
	het	female	22	0	0
	het	female	23	0	0
	het	female	24	minimal focal chronic inflammation	1

## Sheet: Methods
Histology Methods
HEART	HEART			KIDNEY	KIDNEY
Arteriosclerosis	0	No Lesions		Nephropathy	0	No lesions.
	1	Minimal lesions: Expansion of <10% of the vessel wall profiles [tunica media] with hyaline material (hyaline arteriosclerosis) or laminated [“onion skin”] concentric thickening (hyperplastic / hypertrophic arteriosclerosis) [smooth myocytes and basement membrane]; patent (non-obstructed) lumen			1	Less than 10% of renal parenchyma affected by segmental to global glomerular mesangial thickening with or without proteinuria, tubular degeneration/regeneration, and interstitial inflammation/fibrosis.
	2	Mild lesions; Expansion of <25% of the vessel wall profiles [tunica media] as above; patent (non-obstructed) lumen			2	Mild;10-30% affected compared to grade 1
	3	Moderate lesions; Expansion of 25-75% of the vessel wall profiles [as described above]; partial luminal narrowing/obstruction			3	Moderate lesions, 30 to 70% compared to grade 1.
	4	Severe lesions; Expansion of >75% the vessel wall profile as described above; with significant luminal narrowing/obstruction; with or without mural necrosis.			4	Severe lesions, greater than 70% compared to grade 1; glomerular obsolescence or sclerosis in addition to lesions in grade 3
Cardiomyopathy	0	No lesions		Pyelonephritis/pyelitis	0	No lesions
	1	Minimal; <5% of the myocardium affected by focal or scattered deposition of fibrous connective tissue with or without degenerative cardiomyocytes, valvular fibrosis that extends from the base of the valve into the myocardium, replacement of myocardiocytes and mineralization			1	minimal - scattered rare or occasional inflammatory cells within the renal pelvis
	2	Mild lesions; < 10% of the myocardium.			2	Mild lesions, 10-25%, inflammation extending from renal papilla into medulla
	3	Moderate lesions; 10% to 25% of the myocardium.			3	Moderate lesions, 26-50% compared to grade 1
	4	Severe lesions; > 25% of the myocardium; dense deposits, replacing normal architecture.			4	Severe lesions, described as greater than 50% compared to grade1
Myocardial inflammation	0	No lesions.		Infarct	0	No lesions.
	1	Minimal: Rare focal or scattered inflammatory cells			1	Lesions present, wedge-shaped foci of necrosis or tubular atrophy with fibrosis with or without associated vascular thrombus.
	2	Mild lesions; Infiltration of <10% of the myocardium by inflammatory cells.		Lymphoid accumulations	0	No lesions.
	3	Moderate lesions; Infiltration of 10%-25% the myocardium by inflammatory cells.			1	Minimal
	4	Severe lesions; Infiltration of >25% of the myocardium by inflammatory cells.			2	mild lymphoid accumulation(s).
Valvular myxomatosis	0	No lesions.			3	Moderate lymphoid accumulation(s)
	1	Minimal accumulation of myxomatous matrix within valve leaflets without distortion of the valve leaflet.			4	Severe lymphoid accumulation(s)
	2	Mild lesions; Small, nodular accumulations of myxomatous matrix within the valve leaflets		Mineralization	0	No lesions.
	3	Moderate lesions; Accumulations of moderate myxomatous matrix (with or without chondroid/osseous metaplastic foci); variable distortion of the valve leaflet(s).			1	Lesions present, mineral deposits
	4	Severe lesions; Large or confluent accumulations of myxomatous matrix (with or without chondroid/osseous metaplastic foci); distortion of the valve leaflet(s).		Amyloid	0	No lesions
Lymphoid accumulations	0	No lesions.			1	Lesion present, deposition of amorphous extracellular eosinophilic material
	1	Minimal focal or scattered accumulations lymphocytes.		Neoplasia	0	Absence of tumor.
	2	Mild lymphoid accumulation(s).			1	Presence of benign tumor.
	3	Moderate lymphoid accumulation(s)			2	Presence of extensive or multiple benign or malignant tumor(s).
	4	Severe lymphoid accumulation(s)		LIVER	LIVER
Arortic thrombosis	0	No lesions.		Necrosis/degeneration	0	No lesions.
	1	Lesions present; Described as fibrin or fibrinocellular thrombus formation(s) within the lumen or attached to the endocardial surface of the atria.			1	Minimal; <5%; lacy or irregular vacuolization, hepatocyte swelling, loss of cytoplasmic borders, individual cell necrosis.
Neoplasia	0	Absence of tumor.			2	Mild lesions; as described above; less than 10% with or without focal to multifocal necrosis
	1	Presence of benign tumor.			3	Moderate lesions; as described above; 10 to 25%; with or without multifocal to coalescing necrosis.
	2	Presence of extensive or multiple benign or malignant tumor(s).			4	Severe lesions; as described above; greater than 25%; with or without extensive necrosis.
LUNGS	LUNGS			Lipidosis	0	No lesions.
Alveolar macrophage pneumonia	0	No lesions.			1	Minimal; discrete micro or macro-vesicular accumulations in hepatocytes, focal, scattered; <5% of the hepatic parenchyma involved
	1	Minimal: Rare crystals within the bronchiolar lumens or alveolar spaces or scattered focal or multifocal macrophages with intracellular or extracellular eosinophilic crystals.			2	Mild lesions; as described above; 5-10%
	2	Mild lesions, less than 10% of pulmonary parenchyma affected by alveolar macrophage accumulation with intra- and extra-cellular eosinophilic crystals.			3	Moderate lesions; as described above; zonal distribution; 10-25%.
	3	Moderate lesions, 10 to 25% as described above.			4	Severe lesions; as described above; diffuse involvement; >25%.
	4	Severe lesions, greater than 25% as described above		Hepatocellular atrophy	0	No lesions.
Alveolar histiocytosis	0	No lesions.			1	Lesions present; atrophic shrunken hepatocytes, decreased central vein to portal tract distance.
	1	Minimal: Rare scattered focal or multifocal histiocytes within alveolar lumens.		Chronic passive congestion	0	No lesions.
	2	Mild lesions: less than 10% of lung field having histiocytes occupying alveolar lumens.			1	Lesions present; central vein congestion, centrilobular to midzonal necrosis, and hepatocyte vacuolar degeneration.
	3	Moderate lesions, 10 to 25% of lung field having histiocytes occupying alveolar lumens.		Periportal inflammation	0	No lesions.
	4	Severe lesions, greater than 25% of lung field having histiocytes occupying alveolar lumens.			1	Minimal lesions; infiltration of inflammatory cells in and around <5% of portal areas
Foam cells	0	No lesions.			2	Mild lesions; less than 10% of portal areas affected compared to grade 1.
	1	Minimal - scattered focal or multifocal foam cells			3	Moderate lesions; 10 to 25% of portal areas affected compared to grade 1.
	2	Mild lesions, less than 10% of lung field having foam cells occupying alveolar lumens.			4	Severe lesions; greater than 25% of portal areas affected compared to grade 1.
	3	Moderate lesions, 10 to 25% of lung field having foam cells occupying alveolar lumens.		Biliary hyperplasia	0	No lesions.
	4	Severe lesions, greater than 25% of lung field having foam cells occupying alveolar lumens.			1	Minimal, rare reduplication or proliferation of bile duct epithelium
Passive congestion	0	No lesions.			2	Mild lesions; proliferation of the bile duct epithelium and/or cyst formation.
	1	Minimal lesions, rare scattered histiocytes containing red blood cells or hemosiderin deposits			3	Moderate lesions; proliferative bile duct epithelium and/or increased numbers of bile duct profiles.
	2	Mild, occasional clusters or individual histiocytes as described above 10%			4	Severe lesions; features of grade 2 with extension beyond the portal triad.
	3	Moderate lesions, frequent pleural to immediate sub-pleural hemosiderophages. 10-25%		Lymphoid accumulations	0	No lesions.
	4	Severe lesions, frequent widespread hemosiderophages; >25%			1	Minimal lymphoid accumulation(s).
Interstitial inflammation	0	No lesions.			2	Mild lymphoid accumulation(s).
0-2 if not formalin inflated	1	Minimal, rare scattered inflammatory cells expanding the alveolar septa			3	Moderate lymphoid accumulation(s)
	2	Mild Lesions, infiltration of inflammatory cells within the alveolar septa. focal			4	Severe lymphoid accumulation(s)
	3	Moderate Lesions, infiltration of inflammatory cells within the alveolar septa. regionally extensive		Microgranuloma	0	No lesions.
	4	Severe Lesions, infiltration of inflammatory cells within the alveolar septa. diffuse			1	Minimal lesions; aggregates of mixed inflammatory cells, mostly macrophages, with or without single hepatocellular necrosis.
Perivascular inflammation	0	No lesions.			2	Mild lesions; as compared to grade 1
	1	Minimal lesions, rare mixed cells, not be confused with lymphoid aggregates			3	Moderate lesions; as compared to grade 1
	2	Mild lesions, occasional, scattered, mixed cells, not to be confused with lymphoid aggregates			4	Severe lesions; as compared to grade 1.
	3	Moderate lesions, frequent, mixed cells, not to be confused with lymphoid aggregates		Ito cell lipidosis/hyperplasia	0	No lesions.
	4	Severe lesions, frequent, mixed cells, of widespread distribution, not to be confused with lymphoid aggregates			1	Lesions present; proliferation or vacuolation of Ito cells.
Bronchiolar inflammation	0	No lesions.		Angiectasia	0	No lesions.
	1	minimal rare or scattered inflammatory cells within or surrounding bronchi and bronchioles			1	Lesions present
	2	Mild lesions, infiltration of inflammatory cells within bronchi and bronchioles. <10% of airways		Neoplasia	0	Absence of tumor.
	3	Moderate lesions, infiltration of inflammatory cells within bronchi and bronchioles. 10-25%			1	Presence of benign tumor.
	4	Severe lesions, infiltration of inflammatory cells within bronchi and bronchioles >25%			2	Presence of extensive or multiple benign or malignant tumor(s).
Respiratory epithelial hyperplasia	0	No lesions.		PANCREAS	PANCREAS
	1	Lesions present, respiratory epithelial hyperplasia not compressing the adjacent alveolar architecture (no more than 2 layers thick).		Exocrine atrophy	0	No lesions
Vascular hypertrophy	0	No lesions.			1	Minimal lesions; zymogen granule depletion only
	1	Lesions present, an increase of smooth muscle in the tunica media.			2	Mild lesions; Focal reduction in number or size of acini with or without prominence of ducts, islets, and/or interstitium
Atelectasis	0	No lesions				Moderate lesions; Lobular distribution as compared to grade 2.
	1	Present (if inflated with formalin)			3	Severe lesions; Diffuse distribution as compared to grade 2.
Pulmonary fibrosis	0	No lesions.			4
	1	Present		Chronic pancreatitis	0	No Lesions.
Lymphoid accumulations	0	No lesions.			1	Minimal lesions, less than 5%; focal, scattered.
	1	Minimal lymphoid accumulations(s)			2	Mild lesions, less than 10%; focal, scattered.
	2	Mild lymphoid accumulation(s).			3	Moderate lesions, 10 to 25% compared to grade 1; coalescing.
	3	Moderate lymphoid accumulation(s).			4	Severe lesions, greater than 25% compared to grade 1; dense, replacing normal architecture
	4	Severe lymphoid accumulation(s).		Fatty infiltration	0	No lesions.
Neoplasia	0	Absence of tumor.			1	Minimal; Focal replacement of exocrine pancreatic parenchyma by adipocytes.
	1	Presence of benign tumor.			2	Mild; Regionally extensive to multifocal as compared to grade 1.
	2	Presence of extensive or multiple benign or malignant tumor(s).			3	Moderate; Multifocal to coalescing as compared to grade 1.
					4	Severe; Diffuse as compared to grade 1.
				Lymphoid accumulations	0	No lesions.
					1	Minimal lymphoid accumulation(s).
					2	Mild lymphoid accumulation(s).
					3	Moderate lymphoid accumulation(s)
					4	Severe lymphoid accumulation(s)
				Islet hyperplasia	0	No lesions
					1	Lesions present; one or more islets >300 um in diameter.
				Neoplasia	0	Absence of tumor.
					1	Presence of benign tumor.
					2	Presence of extensive or multiple benign or malignant tumor(s).
