# Supplementary material for: Reduced expression of mitochondrial complex I subunit Ndufs2 does not impact healthspan in mice
Source: Sci Rep. 2022 Mar 25;12:5196. doi: 10.1038/s41598-022-09074-3 (PMC8956724; doi:10.1038/s41598-022-09074-3)
Supplement: Supplementary file 3 — Supplementary Information 3. [file 41598_2022_9074_MOESM3_ESM.xlsx]

## Sheet: Gene list
Upregulated in Ndufs2+/+ aged Tregs relative to Ndufs2 +/- Tregs						Downregulated in Ndufs2+/+ aged Tregs relative to Ndufs2 +/- Tregs
gene	pvalue	padj	log2FoldChange	biotype	description	gene	pvalue	padj	log2FoldChange	description	gene
Mir6236	3.60564e-11	1.8387e-07	0.789373	miRNA	microRNA 6236 [Source:MGI Symbol;Acc:MGI:5530929]	Obox4-ps35	6.89281e-13	7.02998e-09	-1.89948	lncRNA	oocyte specific homeobox 4, pseudogene 35 [Source:MGI Symbol;Acc:MGI:3646889]
Ndufs2	9.43785e-11	3.20855e-07	1.04325	protein_coding	NADH:ubiquinone oxidoreductase core subunit S2 [Source:MGI Symbol;Acc:MGI:2385112]	Zfp36l2	2.15283e-07	0.000144804	-0.8468	protein_coding	zinc finger protein 36, C3H type-like 2 [Source:MGI Symbol;Acc:MGI:107945]
Tma7	3.30399e-10	8.42436e-07	1.24462	protein_coding	translational machinery associated 7 [Source:MGI Symbol;Acc:MGI:1913417]	4932438A13Rik	4.07809e-06	0.00134169	-0.577624	protein_coding	RIKEN cDNA 4932438A13 gene [Source:MGI Symbol;Acc:MGI:2444631]
Gm42418	2.7075e-09	5.52277e-06	0.845819	lncRNA	predicted gene, 42418 [Source:MGI Symbol;Acc:MGI:5649005]	Hectd4	4.21588e-06	0.00134368	-0.664729	protein_coding	HECT domain E3 ubiquitin protein ligase 4 [Source:MGI Symbol;Acc:MGI:3647820]
Sem1	6.2925e-09	1.06962e-05	0.787705	protein_coding	SEM1, 26S proteasome complex subunit [Source:MGI Symbol;Acc:MGI:109238]	Nfat5	5.2287e-06	0.00161599	-0.546484	protein_coding	nuclear factor of activated T cells 5 [Source:MGI Symbol;Acc:MGI:1859333]
Cenpe	2.05455e-08	2.99348e-05	1.41922	protein_coding	centromere protein E [Source:MGI Symbol;Acc:MGI:1098230]	Irs2	6.51438e-06	0.00179568	-0.900788	protein_coding	insulin receptor substrate 2 [Source:MGI Symbol;Acc:MGI:109334]
Rpl29	2.515e-08	3.2063e-05	0.861056	protein_coding	ribosomal protein L29 [Source:MGI Symbol;Acc:MGI:99687]	Hmgb1-ps8	1.28017e-05	0.00308673	-0.796722	processed_pseudogene	high mobility group box 1, pseudogene 8 [Source:MGI Symbol;Acc:MGI:96114]
Cenpf	3.05518e-08	3.46219e-05	1.40362	protein_coding	centromere protein F [Source:MGI Symbol;Acc:MGI:1313302]	Gm37589	1.31157e-05	0.00308673	-0.852981	TEC	predicted gene, 37589 [Source:MGI Symbol;Acc:MGI:5610817]
Rpl27a	3.71582e-08	3.78976e-05	0.712965	protein_coding	ribosomal protein L27A [Source:MGI Symbol;Acc:MGI:1347076]	Il7r	1.60215e-05	0.00348304	-0.487671	protein_coding	interleukin 7 receptor [Source:MGI Symbol;Acc:MGI:96562]
Rpl41	4.34849e-08	4.03184e-05	0.833837	protein_coding	ribosomal protein L41 [Source:MGI Symbol;Acc:MGI:1915195]	Gm37728	1.61242e-05	0.00348304	-0.999587	TEC	predicted gene, 37728 [Source:MGI Symbol;Acc:MGI:5610956]
Ifi209	4.96149e-08	4.21685e-05	0.695097	protein_coding	interferon activated gene 209 [Source:MGI Symbol;Acc:MGI:2138243]	Akna	1.73741e-05	0.00354397	-0.457634	protein_coding	AT-hook transcription factor [Source:MGI Symbol;Acc:MGI:2140340]
Atp5k	7.82564e-08	6.13952e-05	1.23004	protein_coding	ATP synthase, H+ transporting, mitochondrial F1F0 complex, subunit E [Source:MGI Symbol;Acc:MGI:106636]	Gm38380	2.04275e-05	0.003788	-1.00828	TEC	predicted gene, 38380 [Source:MGI Symbol;Acc:MGI:5611608]
H2bc15	1.13713e-07	8.28401e-05	1.25475	protein_coding	H2B clustered histone 15 [Source:MGI Symbol;Acc:MGI:2448407]	Rgs1	2.434e-05	0.00435514	-0.591733	protein_coding	regulator of G-protein signaling 1 [Source:MGI Symbol;Acc:MGI:1354694]
Rpl30	2.41363e-07	0.000144804	0.652596	protein_coding	ribosomal protein L30 [Source:MGI Symbol;Acc:MGI:98037]	Kmt2d	4.08298e-05	0.00640651	-0.586868	protein_coding	lysine (K)-specific methyltransferase 2D [Source:MGI Symbol;Acc:MGI:2682319]
Gm23935	2.36778e-07	0.000144804	0.679713	miRNA	predicted gene, 23935 [Source:MGI Symbol;Acc:MGI:5453712]	Per1	4.96532e-05	0.00703351	-0.55404	protein_coding	period circadian clock 1 [Source:MGI Symbol;Acc:MGI:1098283]
Nusap1	3.97797e-07	0.000225396	1.33038	protein_coding	nucleolar and spindle associated protein 1 [Source:MGI Symbol;Acc:MGI:2675669]	Itpkb	4.92619e-05	0.00703351	-0.573121	protein_coding	inositol 1,4,5-trisphosphate 3-kinase B [Source:MGI Symbol;Acc:MGI:109235]
Ndufa12	5.06074e-07	0.000263573	1.13546	protein_coding	NADH:ubiquinone oxidoreductase subunit A12 [Source:MGI Symbol;Acc:MGI:1913664]	Gm29112	4.94089e-05	0.00703351	-0.939763	lncRNA	predicted gene 29112 [Source:MGI Symbol;Acc:MGI:5579818]
Gm22513	5.1686e-07	0.000263573	0.895774	snRNA	predicted gene, 22513 [Source:MGI Symbol;Acc:MGI:5452290]	Zfp142	5.91343e-05	0.0076424	-0.625993	protein_coding	zinc finger protein 142 [Source:MGI Symbol;Acc:MGI:1924514]
Rrm2	8.42714e-07	0.000409278	1.19737	protein_coding	ribonucleotide reductase M2 [Source:MGI Symbol;Acc:MGI:98181]	5330406M23Rik	7.16648e-05	0.0087013	-0.807386	TEC	RIKEN cDNA 5330406M23 gene [Source:MGI Symbol;Acc:MGI:1923921]
Aurkaip1	9.86468e-07	0.000457318	0.798934	protein_coding	aurora kinase A interacting protein 1 [Source:MGI Symbol;Acc:MGI:1913327]	Tet2	8.11549e-05	0.00951378	-0.580915	protein_coding	tet methylcytosine dioxygenase 2 [Source:MGI Symbol;Acc:MGI:2443298]
Uqcrh	1.21176e-06	0.000512396	0.731662	protein_coding	ubiquinol-cytochrome c reductase hinge protein [Source:MGI Symbol;Acc:MGI:1913826]	Kmt2a	8.40396e-05	0.00961815	-0.449591	protein_coding	lysine (K)-specific methyltransferase 2A [Source:MGI Symbol;Acc:MGI:96995]
Eif5a	1.256e-06	0.000512396	0.563266	protein_coding	eukaryotic translation initiation factor 5A [Source:MGI Symbol;Acc:MGI:106248]	Gm37033	9.41016e-05	0.0101703	-0.828172	TEC	predicted gene, 37033 [Source:MGI Symbol;Acc:MGI:5610261]
Tmsb10	1.1795e-06	0.000512396	0.727066	protein_coding	thymosin, beta 10 [Source:MGI Symbol;Acc:MGI:109146]	Dusp1	9.85549e-05	0.0103625	-0.81049	protein_coding	dual specificity phosphatase 1 [Source:MGI Symbol;Acc:MGI:105120]
Gm25939	1.32448e-06	0.000519553	1.1553	snRNA	predicted gene, 25939 [Source:MGI Symbol;Acc:MGI:5455716]	Fam13b	0.00010377	0.0104423	-0.497717	protein_coding	family with sequence similarity 13, member B [Source:MGI Symbol;Acc:MGI:2447834]
Cdk1	2.12261e-06	0.000801797	1.26019	protein_coding	cyclin-dependent kinase 1 [Source:MGI Symbol;Acc:MGI:88351]	Col27a1	0.000100542	0.0104423	-0.98243	protein_coding	collagen, type XXVII, alpha 1 [Source:MGI Symbol;Acc:MGI:2672118]
Hmgn2	3.25361e-06	0.00114426	0.699907	protein_coding	high mobility group nucleosomal binding domain 2 [Source:MGI Symbol;Acc:MGI:96136]	NA	0.000101979	0.0104423	-0.791616	NA	NA
E2f8	3.18177e-06	0.00114426	1.19343	protein_coding	E2F transcription factor 8 [Source:MGI Symbol;Acc:MGI:1922038]	Phip	0.000110054	0.0108975	-0.485919	protein_coding	pleckstrin homology domain interacting protein [Source:MGI Symbol;Acc:MGI:1932404]
Clspn	3.36813e-06	0.00114505	1.07369	protein_coding	claspin [Source:MGI Symbol;Acc:MGI:2445153]	Zgpat	0.000115187	0.011083	-0.61577	protein_coding	zinc finger, CCCH-type with G patch domain [Source:MGI Symbol;Acc:MGI:2449939]
Ifi206	5.44415e-06	0.00163309	0.901915	protein_coding	interferon activated gene 206 [Source:MGI Symbol;Acc:MGI:3646410]	Gm13807	0.000114902	0.011083	-0.778763	lncRNA	predicted gene 13807 [Source:MGI Symbol;Acc:MGI:3650023]
Rps27a	6.27058e-06	0.00179568	0.556156	protein_coding	ribosomal protein S27A [Source:MGI Symbol;Acc:MGI:1925544]	Trim14	0.0001166	0.011114	-0.561412	protein_coding	tripartite motif-containing 14 [Source:MGI Symbol;Acc:MGI:1921985]
H4c6	6.34411e-06	0.00179568	1.19996	protein_coding	H4 clustered histone 6 [Source:MGI Symbol;Acc:MGI:2448425]	Ccnd3	0.000129418	0.0121095	-0.707047	protein_coding	cyclin D3 [Source:MGI Symbol;Acc:MGI:88315]
Ccdc124	6.94992e-06	0.00181749	0.899487	protein_coding	coiled-coil domain containing 124 [Source:MGI Symbol;Acc:MGI:1916403]	Ahdc1	0.000139426	0.0125728	-0.60818	protein_coding	AT hook, DNA binding motif, containing 1 [Source:MGI Symbol;Acc:MGI:2444218]
Sumo1	6.77451e-06	0.00181749	0.658704	protein_coding	small ubiquitin-like modifier 1 [Source:MGI Symbol;Acc:MGI:1197010]	Sfpq	0.000145086	0.0127563	-0.35015	protein_coding	splicing factor proline/glutamine rich (polypyrimidine tract binding protein associated) [Source:MGI Symbol;Acc:MGI:1918764]
Pet100	7.74796e-06	0.00197554	0.947938	protein_coding	PET100 homolog [Source:MGI Symbol;Acc:MGI:3615306]	Kmt2c	0.000156351	0.0134449	-0.519833	protein_coding	lysine (K)-specific methyltransferase 2C [Source:MGI Symbol;Acc:MGI:2444959]
Ncl	1.31845e-05	0.00308673	0.468254	protein_coding	nucleolin [Source:MGI Symbol;Acc:MGI:97286]	Ttll4	0.000177418	0.0147113	-0.61322	protein_coding	tubulin tyrosine ligase-like family, member 4 [Source:MGI Symbol;Acc:MGI:1914784]
H4c4	1.33166e-05	0.00308673	0.790405	protein_coding	H4 clustered histone 4 [Source:MGI Symbol;Acc:MGI:2448423]	Gm4707	0.000176605	0.0147113	-0.963834	protein_coding	predicted gene 4707 [Source:MGI Symbol;Acc:MGI:3782887]
Serf2	1.53461e-05	0.00347811	0.637434	protein_coding	small EDRK-rich factor 2 [Source:MGI Symbol;Acc:MGI:1337041]	Jun	0.000215366	0.0169201	-0.69628	protein_coding	jun proto-oncogene [Source:MGI Symbol;Acc:MGI:96646]
Lars2	1.64854e-05	0.00348304	0.585998	protein_coding	leucyl-tRNA synthetase, mitochondrial [Source:MGI Symbol;Acc:MGI:2142973]	Prr7	0.000236784	0.017628	-0.94656	protein_coding	proline rich 7 (synaptic) [Source:MGI Symbol;Acc:MGI:3487246]
H2bc3	1.67339e-05	0.00348304	1.09167	protein_coding	H2B clustered histone 3 [Source:MGI Symbol;Acc:MGI:2448377]	Bmpr2	0.000235605	0.017628	-0.54984	protein_coding	bone morphogenetic protein receptor, type II (serine/threonine kinase) [Source:MGI Symbol;Acc:MGI:1095407]
Tpx2	1.91032e-05	0.00372165	1.12101	protein_coding	TPX2, microtubule-associated [Source:MGI Symbol;Acc:MGI:1919369]	Gm11714	0.000238519	0.017628	-0.972146	lncRNA	predicted gene 11714 [Source:MGI Symbol;Acc:MGI:3649214]
Hnrnpa3	1.90416e-05	0.00372165	0.432387	protein_coding	heterogeneous nuclear ribonucleoprotein A3 [Source:MGI Symbol;Acc:MGI:1917171]	Nol4l	0.000250496	0.0178939	-0.795605	protein_coding	nucleolar protein 4-like [Source:MGI Symbol;Acc:MGI:1918765]
H2ac15	1.93399e-05	0.00372165	1.02892	protein_coding	H2A clustered histone 15 [Source:MGI Symbol;Acc:MGI:2448297]	Gm37558	0.000244956	0.0178939	-0.855885	TEC	predicted gene, 37558 [Source:MGI Symbol;Acc:MGI:5610786]
Pdap1	1.98227e-05	0.00374391	0.715837	protein_coding	PDGFA associated protein 1 [Source:MGI Symbol;Acc:MGI:2448536]	Naip6	0.000283087	0.0186271	-0.604756	protein_coding	NLR family, apoptosis inhibitory protein 6 [Source:MGI Symbol;Acc:MGI:1298222]
Csrp1	2.20782e-05	0.00402099	0.737653	protein_coding	cysteine and glycine-rich protein 1 [Source:MGI Symbol;Acc:MGI:88549]	Pkd1	0.00029433	0.0190268	-0.505203	protein_coding	polycystin 1, transient receptor poteintial channel interacting [Source:MGI Symbol;Acc:MGI:97603]
Rpl37a	2.61111e-05	0.0045915	0.597557	protein_coding	ribosomal protein L37a [Source:MGI Symbol;Acc:MGI:98068]	Zhx3	0.000323797	0.0204454	-0.739789	protein_coding	zinc fingers and homeoboxes 3 [Source:MGI Symbol;Acc:MGI:2444772]
Rps25	2.69849e-05	0.00466472	0.71288	protein_coding	ribosomal protein S25 [Source:MGI Symbol;Acc:MGI:1922867]	Smad7	0.000358403	0.0217576	-0.479728	protein_coding	SMAD family member 7 [Source:MGI Symbol;Acc:MGI:1100518]
Dnajb11	2.81987e-05	0.00479331	0.657573	protein_coding	DnaJ heat shock protein family (Hsp40) member B11 [Source:MGI Symbol;Acc:MGI:1915088]	Ccdc88c	0.00038198	0.0218214	-0.453999	protein_coding	coiled-coil domain containing 88C [Source:MGI Symbol;Acc:MGI:1915589]
Eef1a1	2.89979e-05	0.00484835	0.478279	protein_coding	eukaryotic translation elongation factor 1 alpha 1 [Source:MGI Symbol;Acc:MGI:1096881]	Runx1	0.000383494	0.0218214	-0.435603	protein_coding	runt related transcription factor 1 [Source:MGI Symbol;Acc:MGI:99852]
Rps13	3.17745e-05	0.0052269	0.546387	protein_coding	ribosomal protein S13 [Source:MGI Symbol;Acc:MGI:1915302]	Sik1	0.000372752	0.0218214	-0.609704	protein_coding	salt inducible kinase 1 [Source:MGI Symbol;Acc:MGI:104754]
H4c8	3.60782e-05	0.00583675	1.01617	protein_coding	H4 clustered histone 8 [Source:MGI Symbol;Acc:MGI:2448427]	Insyn2b	0.000381479	0.0218214	-0.658421	protein_coding	inhibitory synaptic factor family member 2B [Source:MGI Symbol;Acc:MGI:3643491]
H4c12	3.66263e-05	0.00583675	1.06008	protein_coding	H4 clustered histone 12 [Source:MGI Symbol;Acc:MGI:2448439]	Gm8818	0.000392053	0.0219107	-0.938987	processed_pseudogene	predicted pseudogene 8818 [Source:MGI Symbol;Acc:MGI:3645903]
n-R5s115	4.27772e-05	0.00661037	0.994942	rRNA	nuclear encoded rRNA 5S 115 [Source:MGI Symbol;Acc:MGI:4421965]	Nr4a2	0.0003975	0.0219141	-0.813107	protein_coding	nuclear receptor subfamily 4, group A, member 2 [Source:MGI Symbol;Acc:MGI:1352456]
Gm3788	4.46597e-05	0.00679827	0.891682	processed_pseudogene	predicted gene 3788 [Source:MGI Symbol;Acc:MGI:3781961]	Ttn	0.000436519	0.0231617	-0.603436	protein_coding	titin [Source:MGI Symbol;Acc:MGI:98864]
Cox5b	4.89353e-05	0.00703351	0.670452	protein_coding	cytochrome c oxidase subunit 5B [Source:MGI Symbol;Acc:MGI:88475]	Gm38292	0.000510746	0.0257334	-0.816235	TEC	predicted gene, 38292 [Source:MGI Symbol;Acc:MGI:5611520]
Gm26397	4.81485e-05	0.00703351	1.00112	snoRNA	predicted gene, 26397 [Source:MGI Symbol;Acc:MGI:5456174]	Fam169b	0.000542407	0.0262211	-0.452917	protein_coding	family with sequence similarity 169, member B [Source:MGI Symbol;Acc:MGI:3644026]
Kif11	5.15887e-05	0.00720758	1.04408	protein_coding	kinesin family member 11 [Source:MGI Symbol;Acc:MGI:1098231]	Ubn2	0.000549285	0.0264252	-0.472469	protein_coding	ubinuclein 2 [Source:MGI Symbol;Acc:MGI:2444236]
Clic1	5.38366e-05	0.00741999	0.67552	protein_coding	chloride intracellular channel 1 [Source:MGI Symbol;Acc:MGI:2148924]	Gm37531	0.000583782	0.0275256	-0.839651	TEC	predicted gene, 37531 [Source:MGI Symbol;Acc:MGI:5610759]
Kars	5.53678e-05	0.00752928	0.59995	protein_coding	lysyl-tRNA synthetase [Source:MGI Symbol;Acc:MGI:1934754]	Zfp335	0.000594446	0.0277916	-0.589381	protein_coding	zinc finger protein 335 [Source:MGI Symbol;Acc:MGI:2682313]
Drap1	5.88915e-05	0.0076424	0.810032	protein_coding	Dr1 associated protein 1 (negative cofactor 2 alpha) [Source:MGI Symbol;Acc:MGI:1913806]	Inpp4a	0.00069609	0.0310292	-0.562855	protein_coding	inositol polyphosphate-4-phosphatase, type I [Source:MGI Symbol;Acc:MGI:1931123]
Gm15564	5.75713e-05	0.0076424	0.69278	lncRNA	predicted gene 15564 [Source:MGI Symbol;Acc:MGI:3783013]	Foxn2	0.000696704	0.0310292	-0.470308	protein_coding	forkhead box N2 [Source:MGI Symbol;Acc:MGI:1347478]
H1f0	5.9197e-05	0.0076424	0.936688	protein_coding	H1.0 linker histone [Source:MGI Symbol;Acc:MGI:95893]	Spry1	0.000686705	0.0310292	-0.685529	protein_coding	sprouty RTK signaling antagonist 1 [Source:MGI Symbol;Acc:MGI:1345139]
H2ac10	6.03476e-05	0.00769356	1.00156	protein_coding	H2A clustered histone 10 [Source:MGI Symbol;Acc:MGI:2448309]	Slc5a3	0.000683123	0.0310292	-0.560128	protein_coding	solute carrier family 5 (inositol transporters), member 3 [Source:MGI Symbol;Acc:MGI:1858226]
Batf	6.47976e-05	0.0081589	0.88936	protein_coding	basic leucine zipper transcription factor, ATF-like [Source:MGI Symbol;Acc:MGI:1859147]	Pnpla6	0.000714763	0.0315141	-0.643168	protein_coding	patatin-like phospholipase domain containing 6 [Source:MGI Symbol;Acc:MGI:1354723]
Cit	6.9037e-05	0.00848324	1.01315	protein_coding	citron [Source:MGI Symbol;Acc:MGI:105313]	Utrn	0.000714409	0.0315141	-0.492978	protein_coding	utrophin [Source:MGI Symbol;Acc:MGI:104631]
Rrm1	6.8803e-05	0.00848324	0.750382	protein_coding	ribonucleotide reductase M1 [Source:MGI Symbol;Acc:MGI:98180]	Klf4	0.000797388	0.0329056	-0.824291	protein_coding	Kruppel-like factor 4 (gut) [Source:MGI Symbol;Acc:MGI:1342287]
Cdca3	7.83159e-05	0.00939699	1.04914	protein_coding	cell division cycle associated 3 [Source:MGI Symbol;Acc:MGI:1315198]	Ttll3	0.000800135	0.0329056	-0.764872	protein_coding	tubulin tyrosine ligase-like family, member 3 [Source:MGI Symbol;Acc:MGI:2141418]
Ndufb9	8.10723e-05	0.00951378	0.679317	protein_coding	NADH:ubiquinone oxidoreductase subunit B9 [Source:MGI Symbol;Acc:MGI:1913468]	Rbm5	0.000789547	0.0329056	-0.360514	protein_coding	RNA binding motif protein 5 [Source:MGI Symbol;Acc:MGI:1933204]
Psmc5	8.39782e-05	0.00961815	0.680207	protein_coding	protease (prosome, macropain) 26S subunit, ATPase 5 [Source:MGI Symbol;Acc:MGI:105047]	Rnf43	0.000776742	0.0329056	-0.472198	protein_coding	ring finger protein 43 [Source:MGI Symbol;Acc:MGI:2442609]
Plk1	8.5928e-05	0.00961815	1.04321	protein_coding	polo like kinase 1 [Source:MGI Symbol;Acc:MGI:97621]	A930024E05Rik	0.00077376	0.0329056	-0.779745	lncRNA	RIKEN cDNA A930024E05 gene [Source:MGI Symbol;Acc:MGI:1924414]
Spcs2	8.58009e-05	0.00961815	0.469424	protein_coding	signal peptidase complex subunit 2 homolog (S. cerevisiae) [Source:MGI Symbol;Acc:MGI:1913874]	Ston1	0.000807884	0.0330908	-0.648576	protein_coding	stonin 1 [Source:MGI Symbol;Acc:MGI:1924307]
Nap1l1	8.67604e-05	0.00961815	0.552409	protein_coding	nucleosome assembly protein 1-like 1 [Source:MGI Symbol;Acc:MGI:1855693]	Tsc22d2	0.000833361	0.0339978	-0.539339	protein_coding	TSC22 domain family, member 2 [Source:MGI Symbol;Acc:MGI:1919283]
Capns1	9.32344e-05	0.0101703	0.597503	protein_coding	calpain, small subunit 1 [Source:MGI Symbol;Acc:MGI:88266]	Cep350	0.000856094	0.0341066	-0.409181	protein_coding	centrosomal protein 350 [Source:MGI Symbol;Acc:MGI:1921331]
H2ac20	9.47325e-05	0.0101703	0.809463	protein_coding	H2A clustered histone 20 [Source:MGI Symbol;Acc:MGI:2448316]	4732440D04Rik	0.000844398	0.0341066	-0.81142	lncRNA	RIKEN cDNA 4732440D04 gene [Source:MGI Symbol;Acc:MGI:3604103]
Psmd2	9.66474e-05	0.0102678	0.547292	protein_coding	proteasome (prosome, macropain) 26S subunit, non-ATPase, 2 [Source:MGI Symbol;Acc:MGI:1096584]	Nr3c1	0.000927983	0.0359971	-0.442118	protein_coding	nuclear receptor subfamily 3, group C, member 1 [Source:MGI Symbol;Acc:MGI:95824]
Aspm	0.000104156	0.0104423	0.97072	protein_coding	abnormal spindle microtubule assembly [Source:MGI Symbol;Acc:MGI:1334448]	Bdp1	0.000924328	0.0359971	-0.360102	protein_coding	B double prime 1, subunit of RNA polymerase III transcription initiation factor IIIB [Source:MGI Symbol;Acc:MGI:1347077]
Kif4	0.000104434	0.0104423	1.03002	protein_coding	kinesin family member 4 [Source:MGI Symbol;Acc:MGI:108389]	Gm37488	0.00094475	0.0361397	-0.611232	TEC	predicted gene, 37488 [Source:MGI Symbol;Acc:MGI:5610716]
H2ax	0.000115149	0.011083	0.878249	protein_coding	H2A.X variant histone [Source:MGI Symbol;Acc:MGI:102688]	4930444A19Rik	0.00096256	0.036495	-0.823704	lncRNA	RIKEN cDNA 4930444A19 gene [Source:MGI Symbol;Acc:MGI:1921230]
Rpl23	0.000127272	0.012019	0.454793	protein_coding	ribosomal protein L23 [Source:MGI Symbol;Acc:MGI:1929455]	Zfp831	0.000970881	0.036597	-0.42721	protein_coding	zinc finger protein 831 [Source:MGI Symbol;Acc:MGI:3641861]
Atp5e	0.00013216	0.0121432	0.756213	protein_coding	ATP synthase, H+ transporting, mitochondrial F1 complex, epsilon subunit [Source:MGI Symbol;Acc:MGI:1855697]	NA	0.000979481	0.0366565	-0.699687	NA	NA
Cirbp	0.000131106	0.0121432	0.7711	protein_coding	cold inducible RNA binding protein [Source:MGI Symbol;Acc:MGI:893588]	Gm28112	0.000981197	0.0366565	-0.662867	lncRNA	predicted gene 28112 [Source:MGI Symbol;Acc:MGI:5578818]
Incenp	0.000138329	0.0125728	0.815299	protein_coding	inner centromere protein [Source:MGI Symbol;Acc:MGI:1313288]	Tnrc6c	0.00100607	0.0373123	-0.469242	protein_coding	trinucleotide repeat containing 6C [Source:MGI Symbol;Acc:MGI:2443265]
Bub1b	0.000140533	0.0125728	0.989183	protein_coding	BUB1B, mitotic checkpoint serine/threonine kinase [Source:MGI Symbol;Acc:MGI:1333889]	Ubr2	0.00104426	0.0375014	-0.428693	protein_coding	ubiquitin protein ligase E3 component n-recognin 2 [Source:MGI Symbol;Acc:MGI:1861099]
Atp5mpl	0.000141976	0.0125914	0.540114	protein_coding	ATP synthase membrane subunit 6.8PL [Source:MGI Symbol;Acc:MGI:1917507]	Bcorl1	0.0010345	0.0375014	-0.667198	protein_coding	BCL6 co-repressor-like 1 [Source:MGI Symbol;Acc:MGI:2443910]
Mcm3	0.000149801	0.0130583	0.687907	protein_coding	minichromosome maintenance complex component 3 [Source:MGI Symbol;Acc:MGI:101845]	Ppp1r15a	0.00104282	0.0375014	-0.647019	protein_coding	protein phosphatase 1, regulatory subunit 15A [Source:MGI Symbol;Acc:MGI:1927072]
Birc5	0.000158191	0.0134449	0.995459	protein_coding	baculoviral IAP repeat-containing 5 [Source:MGI Symbol;Acc:MGI:1203517]	Depdc5	0.00105174	0.0375296	-0.54277	protein_coding	DEP domain containing 5 [Source:MGI Symbol;Acc:MGI:2141101]
Gm24265	0.00015777	0.0134449	0.860976	snRNA	predicted gene, 24265 [Source:MGI Symbol;Acc:MGI:5454042]	Arap2	0.00105542	0.0375296	-0.367925	protein_coding	ArfGAP with RhoGAP domain, ankyrin repeat and PH domain 2 [Source:MGI Symbol;Acc:MGI:2684416]
Uhrf1	0.000166242	0.0140124	0.84536	protein_coding	ubiquitin-like, containing PHD and RING finger domains, 1 [Source:MGI Symbol;Acc:MGI:1338889]	Gm37084	0.00105608	0.0375296	-0.75316	TEC	predicted gene, 37084 [Source:MGI Symbol;Acc:MGI:5610312]
Arpp19	0.000182459	0.0150072	0.617751	protein_coding	cAMP-regulated phosphoprotein 19 [Source:MGI Symbol;Acc:MGI:1891691]	Adamts6	0.00106099	0.0375729	-0.618465	protein_coding	a disintegrin-like and metallopeptidase (reprolysin type) with thrombospondin type 1 motif, 6 [Source:MGI Symbol;Acc:MGI:1347348]
Sdf2l1	0.000198299	0.0161796	0.950529	protein_coding	stromal cell-derived factor 2-like 1 [Source:MGI Symbol;Acc:MGI:2149842]	Birc6	0.00108928	0.0383089	-0.367638	protein_coding	baculoviral IAP repeat-containing 6 [Source:MGI Symbol;Acc:MGI:1276108]
Ccna2	0.000200463	0.0162263	0.970056	protein_coding	cyclin A2 [Source:MGI Symbol;Acc:MGI:108069]	Mlxip	0.00109465	0.0383655	-0.457741	protein_coding	MLX interacting protein [Source:MGI Symbol;Acc:MGI:2141183]
Psma2	0.000213811	0.0169201	0.563515	protein_coding	proteasome (prosome, macropain) subunit, alpha type 2 [Source:MGI Symbol;Acc:MGI:104885]	Sec24b	0.00113765	0.039026	-0.413099	protein_coding	Sec24 related gene family, member B (S. cerevisiae) [Source:MGI Symbol;Acc:MGI:2139764]
Brca1	0.00021567	0.0169201	0.866822	protein_coding	breast cancer 1, early onset [Source:MGI Symbol;Acc:MGI:104537]	Dgat1	0.00114028	0.039026	-0.664863	protein_coding	diacylglycerol O-acyltransferase 1 [Source:MGI Symbol;Acc:MGI:1333825]
Hnrnpa1	0.000213122	0.0169201	0.470948	protein_coding	heterogeneous nuclear ribonucleoprotein A1 [Source:MGI Symbol;Acc:MGI:104820]	Madd	0.00112983	0.039026	-0.368175	protein_coding	MAP-kinase activating death domain [Source:MGI Symbol;Acc:MGI:2444672]
Nubp1	0.000221846	0.0172718	0.770797	protein_coding	nucleotide binding protein 1 [Source:MGI Symbol;Acc:MGI:1347073]	Ski	0.00116294	0.0395892	-0.397603	protein_coding	ski sarcoma viral oncogene homolog (avian) [Source:MGI Symbol;Acc:MGI:98310]
Hmgb2	0.000223652	0.0172805	0.57927	protein_coding	high mobility group box 2 [Source:MGI Symbol;Acc:MGI:96157]	Rexo5	0.0011645	0.0395892	-0.707048	protein_coding	RNA exonuclease 5 [Source:MGI Symbol;Acc:MGI:1919402]
D8Ertd738e	0.000232855	0.017628	0.649511	protein_coding	DNA segment, Chr 8, ERATO Doi 738, expressed [Source:MGI Symbol;Acc:MGI:1289231]	Pde7a	0.00119831	0.0404631	-0.559709	protein_coding	phosphodiesterase 7A [Source:MGI Symbol;Acc:MGI:1202402]
Tomm7	0.000237755	0.017628	0.529213	protein_coding	translocase of outer mitochondrial membrane 7 [Source:MGI Symbol;Acc:MGI:1913419]	Pank4	0.00121558	0.040782	-0.623518	protein_coding	pantothenate kinase 4 [Source:MGI Symbol;Acc:MGI:2387466]
Manf	0.000235461	0.017628	0.54279	protein_coding	mesencephalic astrocyte-derived neurotrophic factor [Source:MGI Symbol;Acc:MGI:1922090]	Rcor1	0.0012374	0.041378	-0.48239	protein_coding	REST corepressor 1 [Source:MGI Symbol;Acc:MGI:106340]
Chaf1a	0.000248816	0.0178939	0.962493	protein_coding	chromatin assembly factor 1, subunit A (p150) [Source:MGI Symbol;Acc:MGI:1351331]	Macf1	0.00126694	0.0415285	-0.533189	protein_coding	microtubule-actin crosslinking factor 1 [Source:MGI Symbol;Acc:MGI:108559]
Ndufa5	0.000250889	0.0178939	0.6738	protein_coding	NADH:ubiquinone oxidoreductase subunit A5 [Source:MGI Symbol;Acc:MGI:1915452]	Suco	0.00126296	0.0415285	-0.468484	protein_coding	SUN domain containing ossification factor [Source:MGI Symbol;Acc:MGI:2138346]
Nuf2	0.000245939	0.0178939	0.951901	protein_coding	NUF2, NDC80 kinetochore complex component [Source:MGI Symbol;Acc:MGI:1914227]	Zfp407	0.00126755	0.0415285	-0.489327	protein_coding	zinc finger protein 407 [Source:MGI Symbol;Acc:MGI:2685179]
Ywhae	0.00025982	0.0184021	0.470702	protein_coding	tyrosine 3-monooxygenase/tryptophan 5-monooxygenase activation protein, epsilon polypeptide [Source:MGI Symbol;Acc:MGI:894689]	Gm38140	0.00125759	0.0415285	-0.854398	TEC	predicted gene, 38140 [Source:MGI Symbol;Acc:MGI:5611368]
Hnrnpd	0.000271259	0.0185585	0.568216	protein_coding	heterogeneous nuclear ribonucleoprotein D [Source:MGI Symbol;Acc:MGI:101947]	Gm36933	0.00126207	0.0415285	-0.777798	TEC	predicted gene, 36933 [Source:MGI Symbol;Acc:MGI:5610161]
Atad5	0.000274765	0.0185585	0.733406	protein_coding	ATPase family, AAA domain containing 5 [Source:MGI Symbol;Acc:MGI:2442925]	Lrrc71	0.00127499	0.0415406	-0.85358	protein_coding	leucine rich repeat containing 71 [Source:MGI Symbol;Acc:MGI:1921735]
Tkt	0.000268494	0.0185585	0.511913	protein_coding	transketolase [Source:MGI Symbol;Acc:MGI:105992]	Rsbn1l	0.00129114	0.0415406	-0.366208	protein_coding	round spermatid basic protein 1-like [Source:MGI Symbol;Acc:MGI:3036237]
Dnase1l3	0.000269137	0.0185585	0.968325	protein_coding	deoxyribonuclease 1-like 3 [Source:MGI Symbol;Acc:MGI:1314633]	Irf2bp2	0.00127959	0.0415406	-0.387892	protein_coding	interferon regulatory factor 2 binding protein 2 [Source:MGI Symbol;Acc:MGI:2443921]
Pclaf	0.000272043	0.0185585	0.964941	protein_coding	PCNA clamp associated factor [Source:MGI Symbol;Acc:MGI:1915276]	Slc12a6	0.00129908	0.0416644	-0.422139	protein_coding	solute carrier family 12, member 6 [Source:MGI Symbol;Acc:MGI:2135960]
Rpl21	0.000274302	0.0185585	0.454574	protein_coding	ribosomal protein L21 [Source:MGI Symbol;Acc:MGI:1278340]	Usp31	0.00130887	0.0418026	-0.56507	protein_coding	ubiquitin specific peptidase 31 [Source:MGI Symbol;Acc:MGI:1923429]
Ncapg2	0.000272457	0.0185585	0.837298	protein_coding	non-SMC condensin II complex, subunit G2 [Source:MGI Symbol;Acc:MGI:1923294]	Cd69	0.00131998	0.0419393	-0.478682	protein_coding	CD69 antigen [Source:MGI Symbol;Acc:MGI:88343]
Sri	0.000281697	0.0186271	0.460173	protein_coding	sorcin [Source:MGI Symbol;Acc:MGI:98419]	Ash1l	0.00132605	0.0420011	-0.563186	protein_coding	ASH1 like histone lysine methyltransferase [Source:MGI Symbol;Acc:MGI:2183158]
Ppig	0.000280752	0.0186271	0.533631	protein_coding	peptidyl-prolyl isomerase G (cyclophilin G) [Source:MGI Symbol;Acc:MGI:2445173]	Crebrf	0.0013395	0.0421652	-0.386856	protein_coding	CREB3 regulatory factor [Source:MGI Symbol;Acc:MGI:1924378]
Eif4b	0.000280476	0.0186271	0.462357	protein_coding	eukaryotic translation initiation factor 4B [Source:MGI Symbol;Acc:MGI:95304]	Mettl21c	0.00137281	0.0427266	-0.794989	protein_coding	methyltransferase like 21C [Source:MGI Symbol;Acc:MGI:3611450]
Arhgdia	0.000294758	0.0190268	0.467448	protein_coding	Rho GDP dissociation inhibitor (GDI) alpha [Source:MGI Symbol;Acc:MGI:2178103]	C330011M18Rik	0.00143065	0.0436863	-0.764876	lncRNA	RIKEN cDNA C330011M18 gene [Source:MGI Symbol;Acc:MGI:3045248]
Tipin	0.00029364	0.0190268	0.850918	protein_coding	timeless interacting protein [Source:MGI Symbol;Acc:MGI:1921571]	Dop1a	0.00147717	0.0445757	-0.464898	protein_coding	DOP1 leucine zipper like protein A [Source:MGI Symbol;Acc:MGI:1289294]
Zmat2	0.000312976	0.0200757	0.513039	protein_coding	zinc finger, matrin type 2 [Source:MGI Symbol;Acc:MGI:1913742]	Btg1	0.00148543	0.0445757	-0.430853	protein_coding	BTG anti-proliferation factor 1 [Source:MGI Symbol;Acc:MGI:88215]
Lsp1	0.000323958	0.0204454	0.528313	protein_coding	lymphocyte specific 1 [Source:MGI Symbol;Acc:MGI:96832]	Mbtd1	0.00149232	0.0445757	-0.492757	protein_coding	mbt domain containing 1 [Source:MGI Symbol;Acc:MGI:2143977]
Kif2c	0.000324752	0.0204454	0.927473	protein_coding	kinesin family member 2C [Source:MGI Symbol;Acc:MGI:1921054]	NA	0.0015075	0.0448251	-0.84298	NA	NA
Ckap2l	0.00032981	0.0206364	0.950563	protein_coding	cytoskeleton associated protein 2-like [Source:MGI Symbol;Acc:MGI:1917716]	Celsr1	0.00152419	0.0450586	-0.509652	protein_coding	cadherin, EGF LAG seven-pass G-type receptor 1 [Source:MGI Symbol;Acc:MGI:1100883]
Rps3a1	0.000334034	0.0207732	0.49178	protein_coding	ribosomal protein S3A1 [Source:MGI Symbol;Acc:MGI:1202063]	Eps8l1	0.00153309	0.0451907	-0.739769	protein_coding	EPS8-like 1 [Source:MGI Symbol;Acc:MGI:1914675]
Hat1	0.000343071	0.021206	0.657506	protein_coding	histone aminotransferase 1 [Source:MGI Symbol;Acc:MGI:96013]	Usp40	0.00154767	0.0454889	-0.605163	protein_coding	ubiquitin specific peptidase 40 [Source:MGI Symbol;Acc:MGI:2443184]
Cwc15	0.00035681	0.0217576	0.577463	protein_coding	CWC15 spliceosome-associated protein [Source:MGI Symbol;Acc:MGI:1913320]	Srrm2	0.00155745	0.0456349	-0.281075	protein_coding	serine/arginine repetitive matrix 2 [Source:MGI Symbol;Acc:MGI:1923206]
Stmn1	0.000360403	0.0217576	0.909651	protein_coding	stathmin 1 [Source:MGI Symbol;Acc:MGI:96739]	Uhrf2	0.00161058	0.046012	-0.435985	protein_coding	ubiquitin-like, containing PHD and RING finger domains 2 [Source:MGI Symbol;Acc:MGI:1923718]
Kif23	0.000362663	0.0217576	0.909717	protein_coding	kinesin family member 23 [Source:MGI Symbol;Acc:MGI:1919069]	Nlrc5	0.00164745	0.046934	-0.442595	protein_coding	NLR family, CARD domain containing 5 [Source:MGI Symbol;Acc:MGI:3612191]
Rpl37	0.000362202	0.0217576	0.437995	protein_coding	ribosomal protein L37 [Source:MGI Symbol;Acc:MGI:1914531]	Rbm39	0.00168084	0.0476192	-0.453448	protein_coding	RNA binding motif protein 39 [Source:MGI Symbol;Acc:MGI:2157953]
Dnajc8	0.000364841	0.0217603	0.527067	protein_coding	DnaJ heat shock protein family (Hsp40) member C8 [Source:MGI Symbol;Acc:MGI:1915848]	Mgat5	0.00167936	0.0476192	-0.422011	protein_coding	mannoside acetylglucosaminyltransferase 5 [Source:MGI Symbol;Acc:MGI:894701]
Nsa2	0.00036763	0.0217992	0.504711	protein_coding	NSA2 ribosome biogenesis homolog [Source:MGI Symbol;Acc:MGI:1913883]	Prrc2b	0.0016856	0.0476216	-0.292056	protein_coding	proline-rich coiled-coil 2B [Source:MGI Symbol;Acc:MGI:1923304]
Tubb5	0.000386715	0.0218214	0.4299	protein_coding	tubulin, beta 5 class I [Source:MGI Symbol;Acc:MGI:107812]	Brwd1	0.00170698	0.0479599	-0.463699	protein_coding	bromodomain and WD repeat domain containing 1 [Source:MGI Symbol;Acc:MGI:1890651]
Ubb	0.000379816	0.0218214	0.591085	protein_coding	ubiquitin B [Source:MGI Symbol;Acc:MGI:98888]	Gm6225	0.00171431	0.0480336	-0.802146	lncRNA	predicted gene 6225 [Source:MGI Symbol;Acc:MGI:3643252]
Nde1	0.000377861	0.0218214	0.593787	protein_coding	nudE neurodevelopment protein 1 [Source:MGI Symbol;Acc:MGI:1914453]	Rasa1	0.00172184	0.0481125	-0.394643	protein_coding	RAS p21 protein activator 1 [Source:MGI Symbol;Acc:MGI:97860]
Psma4	0.00038726	0.0218214	0.459398	protein_coding	proteasome (prosome, macropain) subunit, alpha type 4 [Source:MGI Symbol;Acc:MGI:1347060]	Ago3	0.00174361	0.0481927	-0.54346	protein_coding	argonaute RISC catalytic subunit 3 [Source:MGI Symbol;Acc:MGI:2446634]
H4c2	0.000386182	0.0218214	0.939488	protein_coding	H4 clustered histone 2 [Source:MGI Symbol;Acc:MGI:2448420]	Atg2b	0.00175949	0.0483693	-0.454151	protein_coding	autophagy related 2B [Source:MGI Symbol;Acc:MGI:1923809]
Hells	0.000393142	0.0219107	0.736809	protein_coding	helicase, lymphoid specific [Source:MGI Symbol;Acc:MGI:106209]	Usp34	0.00179892	0.0490567	-0.365729	protein_coding	ubiquitin specific peptidase 34 [Source:MGI Symbol;Acc:MGI:109473]
Timm13	0.00039704	0.0219141	0.811918	protein_coding	translocase of inner mitochondrial membrane 13 [Source:MGI Symbol;Acc:MGI:1353432]	Gm37726	0.00180598	0.0491178	-0.824966	TEC	predicted gene, 37726 [Source:MGI Symbol;Acc:MGI:5610954]
Pa2g4	0.000403454	0.0219409	0.579205	protein_coding	proliferation-associated 2G4 [Source:MGI Symbol;Acc:MGI:894684]	Chordc1	0.001836	0.0497493	-0.52624	protein_coding	cysteine and histidine-rich domain (CHORD)-containing, zinc-binding protein 1 [Source:MGI Symbol;Acc:MGI:1914167]
Pcbp2	0.00040444	0.0219409	0.362117	protein_coding	poly(rC) binding protein 2 [Source:MGI Symbol;Acc:MGI:108202]	Tex2	0.00184383	0.0497493	-0.61329	protein_coding	testis expressed gene 2 [Source:MGI Symbol;Acc:MGI:102465]
AW112010	0.000402524	0.0219409	0.630943	lncRNA	expressed sequence AW112010 [Source:MGI Symbol;Acc:MGI:2147706]
Rps15a	0.00044057	0.0231617	0.479337	protein_coding	ribosomal protein S15A [Source:MGI Symbol;Acc:MGI:2389091]
Btf3	0.000433979	0.0231617	0.540349	protein_coding	basic transcription factor 3 [Source:MGI Symbol;Acc:MGI:1202875]
Sod1	0.000438631	0.0231617	0.528424	protein_coding	superoxide dismutase 1, soluble [Source:MGI Symbol;Acc:MGI:98351]
Rmrp	0.000431152	0.0231617	0.579382	ribozyme	RNA component of mitochondrial RNAase P [Source:MGI Symbol;Acc:MGI:97937]
Bloc1s1	0.000437316	0.0231617	0.897886	protein_coding	biogenesis of lysosomal organelles complex-1, subunit 1 [Source:MGI Symbol;Acc:MGI:1195276]
Gm24494	0.000451435	0.0236112	0.930087	snoRNA	predicted gene, 24494 [Source:MGI Symbol;Acc:MGI:5454271]
Cox6b1	0.000455745	0.023715	0.647538	protein_coding	cytochrome c oxidase, subunit 6B1 [Source:MGI Symbol;Acc:MGI:107460]
Gm22486	0.000468329	0.0242461	0.878127	snoRNA	predicted gene, 22486 [Source:MGI Symbol;Acc:MGI:5452263]
Lmnb1	0.000499316	0.0257198	0.62258	protein_coding	lamin B1 [Source:MGI Symbol;Acc:MGI:96795]
Fam32a	0.000512195	0.0257334	0.51287	protein_coding	family with sequence similarity 32, member A [Source:MGI Symbol;Acc:MGI:1915172]
Pdia4	0.000505255	0.0257334	0.510717	protein_coding	protein disulfide isomerase associated 4 [Source:MGI Symbol;Acc:MGI:104864]
Psmb9	0.00050309	0.0257334	0.538322	protein_coding	proteasome (prosome, macropain) subunit, beta type 9 (large multifunctional peptidase 2) [Source:MGI Symbol;Acc:MGI:1346526]
H3c7	0.000511769	0.0257334	0.826074	protein_coding	H3 clustered histone 7 [Source:MGI Symbol;Acc:MGI:2448329]
Chmp2a	0.000521145	0.0259695	0.537031	protein_coding	charged multivesicular body protein 2A [Source:MGI Symbol;Acc:MGI:1916203]
Rpl35a	0.000521987	0.0259695	0.510423	protein_coding	ribosomal protein L35A [Source:MGI Symbol;Acc:MGI:1928894]
Bccip	0.000524568	0.0259712	0.576443	protein_coding	BRCA2 and CDKN1A interacting protein [Source:MGI Symbol;Acc:MGI:1913415]
Atpif1	0.000531792	0.0262017	0.672146	protein_coding	ATPase inhibitory factor 1 [Source:MGI Symbol;Acc:MGI:1196457]
Mea1	0.000538785	0.0262211	0.633718	protein_coding	male enhanced antigen 1 [Source:MGI Symbol;Acc:MGI:96957]
Mrpl15	0.00054247	0.0262211	0.656064	protein_coding	mitochondrial ribosomal protein L15 [Source:MGI Symbol;Acc:MGI:1351639]
Krt17	0.000537156	0.0262211	0.859522	protein_coding	keratin 17 [Source:MGI Symbol;Acc:MGI:96691]
Dek	0.000564891	0.0270485	0.530629	protein_coding	DEK oncogene (DNA binding) [Source:MGI Symbol;Acc:MGI:1926209]
Mad2l1	0.00057414	0.0273629	0.846454	protein_coding	MAD2 mitotic arrest deficient-like 1 [Source:MGI Symbol;Acc:MGI:1860374]
Eif3g	0.000578295	0.0274327	0.494872	protein_coding	eukaryotic translation initiation factor 3, subunit G [Source:MGI Symbol;Acc:MGI:1858258]
Nedd8	0.000585651	0.0275256	0.591812	protein_coding	neural precursor cell expressed, developmentally down-regulated gene 8 [Source:MGI Symbol;Acc:MGI:97301]
Hist1h2an	0.00059676	0.0277916	0.884459	protein_coding	histone cluster 1, H2an [Source:MGI Symbol;Acc:MGI:2448300]
Top2a	0.000619671	0.0287274	0.908894	protein_coding	topoisomerase (DNA) II alpha [Source:MGI Symbol;Acc:MGI:98790]
Hmgn5	0.000623498	0.028774	0.602193	protein_coding	high-mobility group nucleosome binding domain 5 [Source:MGI Symbol;Acc:MGI:1355295]
Asf1b	0.000660784	0.0302212	0.901516	protein_coding	anti-silencing function 1B histone chaperone [Source:MGI Symbol;Acc:MGI:1914179]
Ltb	0.000659993	0.0302212	0.405443	protein_coding	lymphotoxin B [Source:MGI Symbol;Acc:MGI:104796]
Cd3d	0.000692457	0.0310292	0.501703	protein_coding	CD3 antigen, delta polypeptide [Source:MGI Symbol;Acc:MGI:88331]
Rpl17	0.00069663	0.0310292	0.441081	protein_coding	ribosomal protein L17 [Source:MGI Symbol;Acc:MGI:2448270]
Snord15a	0.000716862	0.0315141	0.641172	snoRNA	small nucleolar RNA, C/D box 15A [Source:MGI Symbol;Acc:MGI:3645887]
Ndufs6	0.000721303	0.0315732	0.734707	protein_coding	NADH:ubiquinone oxidoreductase core subunit S6 [Source:MGI Symbol;Acc:MGI:107932]
Prim1	0.000736877	0.0321171	0.851401	protein_coding	DNA primase, p49 subunit [Source:MGI Symbol;Acc:MGI:97757]
Tpm3	0.000740322	0.03213	0.418489	protein_coding	tropomyosin 3, gamma [Source:MGI Symbol;Acc:MGI:1890149]
Ptma	0.000752986	0.0325411	0.481402	protein_coding	prothymosin alpha [Source:MGI Symbol;Acc:MGI:97803]
Psmb1	0.000796982	0.0329056	0.482658	protein_coding	proteasome (prosome, macropain) subunit, beta type 1 [Source:MGI Symbol;Acc:MGI:104884]
Psme1	0.000786027	0.0329056	0.538491	protein_coding	proteasome (prosome, macropain) activator subunit 1 (PA28 alpha) [Source:MGI Symbol;Acc:MGI:1096367]
Ola1	0.000776599	0.0329056	0.561236	protein_coding	Obg-like ATPase 1 [Source:MGI Symbol;Acc:MGI:1914309]
Sh3bgrl3	0.000773957	0.0329056	0.471746	protein_coding	SH3 domain binding glutamic acid-rich protein-like 3 [Source:MGI Symbol;Acc:MGI:1920973]
Ndufb7	0.00077773	0.0329056	0.627228	protein_coding	NADH:ubiquinone oxidoreductase subunit B7 [Source:MGI Symbol;Acc:MGI:1914166]
H2ac4	0.000796703	0.0329056	0.89095	protein_coding	H2A clustered histone 4 [Source:MGI Symbol;Acc:MGI:2448306]
H3c4	0.000799673	0.0329056	0.867438	protein_coding	H3 clustered histone 4 [Source:MGI Symbol;Acc:MGI:2448322]
Ndufs8	0.00083782	0.0340435	0.661531	protein_coding	NADH:ubiquinone oxidoreductase core subunit S8 [Source:MGI Symbol;Acc:MGI:2385079]
Tsta3	0.000855245	0.0341066	0.776739	protein_coding	tissue specific transplantation antigen P35B [Source:MGI Symbol;Acc:MGI:98857]
Pdia3	0.000849105	0.0341066	0.525519	protein_coding	protein disulfide isomerase associated 3 [Source:MGI Symbol;Acc:MGI:95834]
Snrpert	0.000855484	0.0341066	0.88343	processed_pseudogene	small nuclear ribonucleoprotein E, pseudogene [Source:MGI Symbol;Acc:MGI:3650419]
Rpl13a	0.000860518	0.0341495	0.393035	protein_coding	ribosomal protein L13A [Source:MGI Symbol;Acc:MGI:1351455]
Slc43a3	0.00089978	0.0355692	0.861969	protein_coding	solute carrier family 43, member 3 [Source:MGI Symbol;Acc:MGI:1931054]
Canx	0.000928252	0.0359971	0.35792	protein_coding	calnexin [Source:MGI Symbol;Acc:MGI:88261]
Gimap4	0.000925971	0.0359971	0.409656	protein_coding	GTPase, IMAP family member 4 [Source:MGI Symbol;Acc:MGI:1349656]
Ifi213	0.000918336	0.0359971	0.678183	protein_coding	interferon activated gene 213 [Source:MGI Symbol;Acc:MGI:3695276]
Ndufaf2	0.000931805	0.035998	0.868662	protein_coding	NADH:ubiquinone oxidoreductase complex assembly factor 2 [Source:MGI Symbol;Acc:MGI:1922847]
Rpl36	0.000938044	0.0361023	0.440349	protein_coding	ribosomal protein L36 [Source:MGI Symbol;Acc:MGI:1860603]
Psat1	0.000946103	0.0361397	0.650962	protein_coding	phosphoserine aminotransferase 1 [Source:MGI Symbol;Acc:MGI:2183441]
Mrps24	0.000958385	0.0364723	0.677845	protein_coding	mitochondrial ribosomal protein S24 [Source:MGI Symbol;Acc:MGI:1928142]
Casp3	0.000972428	0.036597	0.751094	protein_coding	caspase 3 [Source:MGI Symbol;Acc:MGI:107739]
Anp32b	0.000986384	0.0367158	0.450993	protein_coding	acidic (leucine-rich) nuclear phosphoprotein 32 family, member B [Source:MGI Symbol;Acc:MGI:1914878]
Ube2c	0.00103758	0.0375014	0.859123	protein_coding	ubiquitin-conjugating enzyme E2C [Source:MGI Symbol;Acc:MGI:1915862]
Pole	0.00103084	0.0375014	0.796081	protein_coding	polymerase (DNA directed), epsilon [Source:MGI Symbol;Acc:MGI:1196391]
Psmb10	0.00103365	0.0375014	0.504264	protein_coding	proteasome (prosome, macropain) subunit, beta type 10 [Source:MGI Symbol;Acc:MGI:1096380]
Kif15	0.00103406	0.0375014	0.802097	protein_coding	kinesin family member 15 [Source:MGI Symbol;Acc:MGI:1098258]
Myl6	0.00103282	0.0375014	0.501476	protein_coding	myosin, light polypeptide 6, alkali, smooth muscle and non-muscle [Source:MGI Symbol;Acc:MGI:109318]
1110038B12Rik	0.00101719	0.0375014	0.80567	lncRNA	RIKEN cDNA 1110038B12 gene [Source:MGI Symbol;Acc:MGI:1916013]
Ssb	0.00106506	0.0375868	0.475855	protein_coding	Sjogren syndrome antigen B [Source:MGI Symbol;Acc:MGI:98423]
Mcm2	0.00110525	0.0385172	0.508198	protein_coding	minichromosome maintenance complex component 2 [Source:MGI Symbol;Acc:MGI:105380]
Pkm	0.00110654	0.0385172	0.585518	protein_coding	pyruvate kinase, muscle [Source:MGI Symbol;Acc:MGI:97591]
Coro1b	0.00111442	0.0386598	0.518217	protein_coding	coronin, actin binding protein 1B [Source:MGI Symbol;Acc:MGI:1345963]
H1f1	0.00113993	0.039026	0.80325	protein_coding	H1.1 linker histone, cluster member [Source:MGI Symbol;Acc:MGI:1931523]
Ehd1	0.00118025	0.0399911	0.672558	protein_coding	EH-domain containing 1 [Source:MGI Symbol;Acc:MGI:1341878]
Cfl1	0.00120211	0.0404631	0.351324	protein_coding	cofilin 1, non-muscle [Source:MGI Symbol;Acc:MGI:101757]
Edf1	0.00126728	0.0415285	0.672602	protein_coding	endothelial differentiation-related factor 1 [Source:MGI Symbol;Acc:MGI:1891227]
Psmb6	0.00127041	0.0415285	0.628293	protein_coding	proteasome (prosome, macropain) subunit, beta type 6 [Source:MGI Symbol;Acc:MGI:104880]
Gimap7	0.00129065	0.0415406	0.564387	protein_coding	GTPase, IMAP family member 7 [Source:MGI Symbol;Acc:MGI:1349657]
Rpl36a	0.00128669	0.0415406	0.468637	protein_coding	ribosomal protein L36A [Source:MGI Symbol;Acc:MGI:1201789]
Hint1	0.00131158	0.0418026	0.608814	protein_coding	histidine triad nucleotide binding protein 1 [Source:MGI Symbol;Acc:MGI:1321133]
Ncapd2	0.00133133	0.042038	0.694213	protein_coding	non-SMC condensin I complex, subunit D2 [Source:MGI Symbol;Acc:MGI:1915548]
Fxyd5	0.00135908	0.0425197	0.53796	protein_coding	FXYD domain-containing ion transport regulator 5 [Source:MGI Symbol;Acc:MGI:1201785]
Npm1	0.0013591	0.0425197	0.376546	protein_coding	nucleophosmin 1 [Source:MGI Symbol;Acc:MGI:106184]
Ddx21	0.00137409	0.0427266	0.350962	protein_coding	DEAD (Asp-Glu-Ala-Asp) box polypeptide 21 [Source:MGI Symbol;Acc:MGI:1860494]
Mthfd1	0.00138448	0.0429189	0.489637	protein_coding	methylenetetrahydrofolate dehydrogenase (NADP+ dependent), methenyltetrahydrofolate cyclohydrolase, formyltetrahydrofolate synthase [Source:MGI Symbol;Acc:MGI:1342005]
H3c6	0.00139225	0.0430291	0.749166	protein_coding	H3 clustered histone 6 [Source:MGI Symbol;Acc:MGI:2448326]
Calm3	0.00140789	0.0433808	0.497943	protein_coding	calmodulin 3 [Source:MGI Symbol;Acc:MGI:103249]
Spag7	0.00141773	0.0435524	0.545094	protein_coding	sperm associated antigen 7 [Source:MGI Symbol;Acc:MGI:107380]
Myl12a	0.00142241	0.0435651	0.435721	protein_coding	myosin, light chain 12A, regulatory, non-sarcomeric [Source:MGI Symbol;Acc:MGI:1914518]
Pqbp1	0.00145297	0.0442354	0.54826	protein_coding	polyglutamine binding protein 1 [Source:MGI Symbol;Acc:MGI:1859638]
Calr	0.00146887	0.0445757	0.518196	protein_coding	calreticulin [Source:MGI Symbol;Acc:MGI:88252]
Bcap29	0.00148766	0.0445757	0.618554	protein_coding	B cell receptor associated protein 29 [Source:MGI Symbol;Acc:MGI:101917]
Tpi1	0.00149474	0.0445757	0.739903	protein_coding	triosephosphate isomerase 1 [Source:MGI Symbol;Acc:MGI:98797]
Rps20	0.00149263	0.0445757	0.372507	protein_coding	ribosomal protein S20 [Source:MGI Symbol;Acc:MGI:1914677]
Fkbp8	0.00151321	0.0448639	0.449707	protein_coding	FK506 binding protein 8 [Source:MGI Symbol;Acc:MGI:1341070]
Atp6v1f	0.00156158	0.0456349	0.665724	protein_coding	ATPase, H+ transporting, lysosomal V1 subunit F [Source:MGI Symbol;Acc:MGI:1913394]
Ncaph	0.00157817	0.045718	0.837971	protein_coding	non-SMC condensin I complex, subunit H [Source:MGI Symbol;Acc:MGI:2444777]
Arhgap11a	0.00156962	0.045718	0.745254	protein_coding	Rho GTPase activating protein 11A [Source:MGI Symbol;Acc:MGI:2444300]
Ccdc9	0.00158236	0.045718	0.459764	protein_coding	coiled-coil domain containing 9 [Source:MGI Symbol;Acc:MGI:1921443]
Ubxn8	0.00158072	0.045718	0.60716	protein_coding	UBX domain protein 8 [Source:MGI Symbol;Acc:MGI:1337129]
Tfdp1	0.00159778	0.0459036	0.614686	protein_coding	transcription factor Dp 1 [Source:MGI Symbol;Acc:MGI:101934]
Ptprcap	0.00159737	0.0459036	0.506926	protein_coding	protein tyrosine phosphatase, receptor type, C polypeptide-associated protein [Source:MGI Symbol;Acc:MGI:97811]
Cebpa	0.0016056	0.0459987	0.771048	protein_coding	CCAAT/enhancer binding protein (C/EBP), alpha [Source:MGI Symbol;Acc:MGI:99480]
H2bc4	0.00169473	0.0477474	0.791998	protein_coding	H2B clustered histone 4 [Source:MGI Symbol;Acc:MGI:1915274]
Cyba	0.00172782	0.0481477	0.537972	protein_coding	cytochrome b-245, alpha polypeptide [Source:MGI Symbol;Acc:MGI:1316658]
Srp72	0.00173358	0.0481765	0.451691	protein_coding	signal recognition particle 72 [Source:MGI Symbol;Acc:MGI:1333795]
Limd2	0.00174121	0.0481927	0.397276	protein_coding	LIM domain containing 2 [Source:MGI Symbol;Acc:MGI:1915053]
Snora16a	0.00175337	0.0483314	0.786248	snoRNA	small nucleolar RNA, H/ACA box 16A [Source:MGI Symbol;Acc:MGI:4361141]
Mcm5	0.00177408	0.048509	0.67739	protein_coding	minichromosome maintenance complex component 5 [Source:MGI Symbol;Acc:MGI:103197]
H4c3	0.00176949	0.048509	0.678117	protein_coding	H4 clustered histone 3 [Source:MGI Symbol;Acc:MGI:2448421]
Mgmt	0.00184315	0.0497493	0.72543	protein_coding	O-6-methylguanine-DNA methyltransferase [Source:MGI Symbol;Acc:MGI:96977]
Cd52	0.00184984	0.0497798	0.461921	protein_coding	CD52 antigen [Source:MGI Symbol;Acc:MGI:1346088]

## Sheet: ++ GO Process
P-value color scale
> 10-3	10-3 to 10-5	10-5 to 10-7	10-7 to 10-9	< 10-9
GO term	Description	P-value	FDR q-value	Enrichment (N, B, n, b)	Genes
GO:1903047	mitotic cell cycle process	2.66e-16	3.93e-12	5.57 (14933,434,210,34)	[+] Show genes
GO:0007049	cell cycle	1.59e-15	1.18e-11	4.29 (14933,680,210,41)	[+] Show genes
GO:0022402	cell cycle process	4.09e-15	2.01e-11	4.17 (14933,699,210,41)	[+] Show genes
GO:0034645	cellular macromolecule biosynthetic process	1.15e-13	4.25e-10	3.86 (14933,736,210,40)	[+] Show genes
GO:0009059	macromolecule biosynthetic process	1.67e-12	4.93e-09	3.56 (14933,800,210,40)	[+] Show genes
GO:0006412	translation	3.33e-12	8.2e-09	6.15 (14933,266,210,23)	[+] Show genes
GO:0051301	cell division	4.95e-12	1.05e-08	5.01 (14933,383,210,27)	[+] Show genes
GO:0034641	cellular nitrogen compound metabolic process	5.53e-12	1.02e-08	2.17 (14933,2493,210,76)	[+] Show genes
GO:0043043	peptide biosynthetic process	1.11e-11	1.82e-08	5.80 (14933,282,210,23)	[+] Show genes
GO:0006518	peptide metabolic process	3.31e-11	4.89e-08	4.80 (14933,385,210,26)	[+] Show genes
GO:0007059	chromosome segregation	4.18e-11	5.62e-08	9.61 (14933,111,210,15)	[+] Show genes
GO:0044271	cellular nitrogen compound biosynthetic process	8.17e-11	1.01e-07	3.02 (14933,989,210,42)	[+] Show genes
GO:0043604	amide biosynthetic process	9.04e-11	1.03e-07	4.78 (14933,372,210,25)	[+] Show genes
GO:0030261	chromosome condensation	2.01e-10	2.12e-07	21.33 (14933,30,210,9)	[+] Show genes
GO:0010564	regulation of cell cycle process	2.79e-10	2.75e-07	3.93 (14933,525,210,29)	[+] Show genes
GO:0051726	regulation of cell cycle	4.54e-10	4.19e-07	3.14 (14933,838,210,37)	[+] Show genes
GO:0044249	cellular biosynthetic process	5.28e-10	4.59e-07	2.43 (14933,1549,210,53)	[+] Show genes
GO:0006323	DNA packaging	7.01e-10	5.76e-07	18.82 (14933,34,210,9)	[+] Show genes
GO:0009987	cellular process	1.51e-09	1.18e-06	1.26 (14933,10294,210,182)	[+] Show genes
GO:0009058	biosynthetic process	6.67e-09	4.93e-06	2.26 (14933,1664,210,53)	[+] Show genes
GO:0098813	nuclear chromosome segregation	6.75e-09	4.76e-06	14.88 (14933,43,210,9)	[+] Show genes
GO:0043603	cellular amide metabolic process	7.9e-09	5.31e-06	3.49 (14933,570,210,28)	[+] Show genes
GO:0090068	positive regulation of cell cycle process	1.81e-08	1.16e-05	5.40 (14933,224,210,17)	[+] Show genes
GO:1901576	organic substance biosynthetic process	1.87e-08	1.15e-05	2.25 (14933,1615,210,51)	[+] Show genes
GO:0000281	mitotic cytokinesis	2.29e-08	1.35e-05	13.06 (14933,49,210,9)	[+] Show genes
GO:0044237	cellular metabolic process	2.3e-08	1.31e-05	1.52 (14933,5394,210,115)	[+] Show genes
GO:0007346	regulation of mitotic cell cycle	4.27e-08	2.34e-05	3.79 (14933,431,210,23)	[+] Show genes
GO:1901987	regulation of cell cycle phase transition	5.66e-08	2.99e-05	4.71 (14933,272,210,18)	[+] Show genes
GO:0044770	cell cycle phase transition	6.71e-08	3.42e-05	6.75 (14933,137,210,13)	[+] Show genes
GO:1901566	organonitrogen compound biosynthetic process	7.68e-08	3.78e-05	2.92 (14933,756,210,31)	[+] Show genes
GO:0061640	cytoskeleton-dependent cytokinesis	9.09e-08	4.34e-05	11.23 (14933,57,210,9)	[+] Show genes
GO:0071103	DNA conformation change	9.13e-08	4.22e-05	9.48 (14933,75,210,10)	[+] Show genes
GO:0045787	positive regulation of cell cycle	9.38e-08	4.21e-05	4.32 (14933,313,210,19)	[+] Show genes
GO:0000910	cytokinesis	1.67e-07	7.26e-05	10.49 (14933,61,210,9)	[+] Show genes
GO:1902850	microtubule cytoskeleton organization involved in mitosis	1.72e-07	7.27e-05	7.74 (14933,101,210,11)	[+] Show genes
GO:0071824	protein-DNA complex subunit organization	1.91e-07	7.85e-05	6.83 (14933,125,210,12)	[+] Show genes
GO:0044772	mitotic cell cycle phase transition	2.28e-07	9.1e-05	6.72 (14933,127,210,12)	[+] Show genes
GO:0044260	cellular macromolecule metabolic process	2.29e-07	8.9e-05	1.68 (14933,3427,210,81)	[+] Show genes
GO:0043933	protein-containing complex subunit organization	2.54e-07	9.63e-05	2.47 (14933,1065,210,37)	[+] Show genes
GO:0000819	sister chromatid segregation	3.08e-07	0.000114	15.08 (14933,33,210,7)	[+] Show genes
GO:1901990	regulation of mitotic cell cycle phase transition	3.8e-07	0.000137	4.64 (14933,245,210,16)	[+] Show genes
GO:0022904	respiratory electron transport chain	4.33e-07	0.000152	11.38 (14933,50,210,8)	[+] Show genes
GO:0010499	proteasomal ubiquitin-independent protein catabolic process	4.45e-07	0.000153	19.39 (14933,22,210,6)	[+] Show genes
GO:0034622	cellular protein-containing complex assembly	4.61e-07	0.000155	3.03 (14933,610,210,26)	[+] Show genes
GO:0065004	protein-DNA complex assembly	4.72e-07	0.000155	7.99 (14933,89,210,10)	[+] Show genes
GO:0010948	negative regulation of cell cycle process	5.55e-07	0.000178	5.19 (14933,192,210,14)	[+] Show genes
GO:0006807	nitrogen compound metabolic process	6.74e-07	0.000212	1.48 (14933,5031,210,105)	[+] Show genes
GO:0022900	electron transport chain	7.99e-07	0.000246	10.53 (14933,54,210,8)	[+] Show genes
GO:1901989	positive regulation of cell cycle phase transition	8.72e-07	0.000263	7.49 (14933,95,210,10)	[+] Show genes
GO:0006334	nucleosome assembly	1.07e-06	0.000315	10.16 (14933,56,210,8)	[+] Show genes
GO:0051276	chromosome organization	1.2e-06	0.000347	4.26 (14933,267,210,16)	[+] Show genes
GO:0000086	G2/M transition of mitotic cell cycle	1.24e-06	0.000352	12.44 (14933,40,210,7)	[+] Show genes
GO:0007017	microtubule-based process	1.97e-06	0.000548	2.96 (14933,576,210,24)	[+] Show genes
GO:0051656	establishment of organelle localization	2.13e-06	0.000582	4.08 (14933,279,210,16)	[+] Show genes
GO:0044839	cell cycle G2/M phase transition	2.43e-06	0.000652	11.31 (14933,44,210,7)	[+] Show genes
GO:0008152	metabolic process	2.57e-06	0.000678	1.39 (14933,5971,210,117)	[+] Show genes
GO:0000070	mitotic sister chromatid segregation	3.23e-06	0.000837	14.22 (14933,30,210,6)	[+] Show genes
GO:0065003	protein-containing complex assembly	3.35e-06	0.000854	2.45 (14933,901,210,31)	[+] Show genes
GO:0034728	nucleosome organization	3.96e-06	0.000993	7.27 (14933,88,210,9)	[+] Show genes
GO:0043170	macromolecule metabolic process	4.05e-06	0.000998	1.50 (14933,4421,210,93)	[+] Show genes
GO:0010639	negative regulation of organelle organization	4.82e-06	0.00117	3.47 (14933,369,210,18)	[+] Show genes
GO:0006139	nucleobase-containing compound metabolic process	5.24e-06	0.00125	1.86 (14933,1992,210,52)	[+] Show genes
GO:0051653	spindle localization	5.89e-06	0.00138	9.96 (14933,50,210,7)	[+] Show genes
GO:0045786	negative regulation of cell cycle	7.82e-06	0.00181	3.50 (14933,345,210,17)	[+] Show genes
GO:0007093	mitotic cell cycle checkpoint	8.16e-06	0.00186	6.67 (14933,96,210,9)	[+] Show genes
GO:0046483	heterocycle metabolic process	1.05e-05	0.00235	1.80 (14933,2096,210,53)	[+] Show genes
GO:2001251	negative regulation of chromosome organization	1.22e-05	0.0027	5.60 (14933,127,210,10)	[+] Show genes
GO:0051303	establishment of chromosome localization	1.43e-05	0.00312	8.73 (14933,57,210,7)	[+] Show genes
GO:0071840	cellular component organization or biogenesis	1.74e-05	0.00372	1.49 (14933,4117,210,86)	[+] Show genes
GO:0006725	cellular aromatic compound metabolic process	1.77e-05	0.00375	1.77 (14933,2135,210,53)	[+] Show genes
GO:0010965	regulation of mitotic sister chromatid separation	1.81e-05	0.00376	8.44 (14933,59,210,7)	[+] Show genes
GO:0051640	organelle localization	1.83e-05	0.00376	3.14 (14933,407,210,18)	[+] Show genes
GO:0002181	cytoplasmic translation	1.85e-05	0.00376	10.67 (14933,40,210,6)	[+] Show genes
GO:1901992	positive regulation of mitotic cell cycle phase transition	1.96e-05	0.00391	6.94 (14933,82,210,8)	[+] Show genes
GO:0050000	chromosome localization	2.02e-05	0.00398	8.30 (14933,60,210,7)	[+] Show genes
GO:1903046	meiotic cell cycle process	2.37e-05	0.00461	5.19 (14933,137,210,10)	[+] Show genes
GO:0071173	spindle assembly checkpoint	2.71e-05	0.00521	13.67 (14933,26,210,5)	[+] Show genes
GO:0007094	mitotic spindle assembly checkpoint	2.71e-05	0.00514	13.67 (14933,26,210,5)	[+] Show genes
GO:0051783	regulation of nuclear division	2.87e-05	0.00537	4.60 (14933,170,210,11)	[+] Show genes
GO:0016043	cellular component organization	2.87e-05	0.00531	1.48 (14933,4041,210,84)	[+] Show genes
GO:0000278	mitotic cell cycle	3.06e-05	0.00558	5.66 (14933,113,210,9)	[+] Show genes
GO:0045132	meiotic chromosome segregation	3.41e-05	0.00614	20.32 (14933,14,210,4)	[+] Show genes
GO:1905818	regulation of chromosome separation	3.43e-05	0.00612	7.66 (14933,65,210,7)	[+] Show genes
GO:0007088	regulation of mitotic nuclear division	3.64e-05	0.00642	4.94 (14933,144,210,10)	[+] Show genes
GO:0010257	NADH dehydrogenase complex assembly	3.71e-05	0.00646	9.48 (14933,45,210,6)	[+] Show genes
GO:0032981	mitochondrial respiratory chain complex I assembly	3.71e-05	0.00638	9.48 (14933,45,210,6)	[+] Show genes
GO:0051293	establishment of spindle localization	3.71e-05	0.00631	9.48 (14933,45,210,6)	[+] Show genes
GO:0071174	mitotic spindle checkpoint	3.96e-05	0.00665	12.70 (14933,28,210,5)	[+] Show genes
GO:0090304	nucleic acid metabolic process	4.01e-05	0.00666	1.88 (14933,1589,210,42)	[+] Show genes
GO:0006120	mitochondrial electron transport, NADH to ubiquinone	4.59e-05	0.00755	18.96 (14933,15,210,4)	[+] Show genes
GO:0000075	cell cycle checkpoint	4.61e-05	0.00749	5.38 (14933,119,210,9)	[+] Show genes
GO:0033047	regulation of mitotic sister chromatid segregation	4.61e-05	0.00741	7.32 (14933,68,210,7)	[+] Show genes
GO:0031577	spindle checkpoint	4.73e-05	0.00752	12.26 (14933,29,210,5)	[+] Show genes
GO:0006259	DNA metabolic process	4.76e-05	0.00749	2.57 (14933,608,210,22)	[+] Show genes
GO:0071704	organic substance metabolic process	4.86e-05	0.00757	1.35 (14933,5680,210,108)	[+] Show genes
GO:1902749	regulation of cell cycle G2/M phase transition	4.9e-05	0.00754	6.12 (14933,93,210,8)	[+] Show genes
GO:0016321	female meiosis chromosome segregation	5.31e-05	0.0081	35.55 (14933,6,210,3)	[+] Show genes
GO:0045931	positive regulation of mitotic cell cycle	5.46e-05	0.00824	4.71 (14933,151,210,10)	[+] Show genes
GO:0045841	negative regulation of mitotic metaphase/anaphase transition	5.61e-05	0.00838	11.85 (14933,30,210,5)	[+] Show genes
GO:0000226	microtubule cytoskeleton organization	5.63e-05	0.00833	3.13 (14933,363,210,16)	[+] Show genes
GO:0007010	cytoskeleton organization	6.48e-05	0.00949	2.35 (14933,758,210,25)	[+] Show genes
GO:0006996	organelle organization	6.6e-05	0.00957	1.76 (14933,1899,210,47)	[+] Show genes
GO:2000816	negative regulation of mitotic sister chromatid separation	6.62e-05	0.0095	11.47 (14933,31,210,5)	[+] Show genes
GO:1902100	negative regulation of metaphase/anaphase transition of cell cycle	6.62e-05	0.00941	11.47 (14933,31,210,5)	[+] Show genes
GO:0006260	DNA replication	7.21e-05	0.0102	5.08 (14933,126,210,9)	[+] Show genes
GO:0007051	spindle organization	7.21e-05	0.0101	5.08 (14933,126,210,9)	[+] Show genes
GO:0033108	mitochondrial respiratory chain complex assembly	7.31e-05	0.0101	6.82 (14933,73,210,7)	[+] Show genes
GO:0051983	regulation of chromosome segregation	7.66e-05	0.0105	5.75 (14933,99,210,8)	[+] Show genes
GO:0040001	establishment of mitotic spindle localization	7.75e-05	0.0105	11.11 (14933,32,210,5)	[+] Show genes
GO:1905819	negative regulation of chromosome separation	7.75e-05	0.0104	11.11 (14933,32,210,5)	[+] Show genes
GO:0007052	mitotic spindle organization	7.97e-05	0.0106	6.73 (14933,74,210,7)	[+] Show genes
GO:0044238	primary metabolic process	8.24e-05	0.0109	1.36 (14933,5404,210,103)	[+] Show genes
GO:0006333	chromatin assembly or disassembly	8.55e-05	0.0112	8.20 (14933,52,210,6)	[+] Show genes
GO:0010032	meiotic chromosome condensation	9.2e-05	0.0119	30.48 (14933,7,210,3)	[+] Show genes
GO:0006091	generation of precursor metabolites and energy	9.54e-05	0.0123	4.03 (14933,194,210,11)	[+] Show genes
GO:0033048	negative regulation of mitotic sister chromatid segregation	0.000105	0.0133	10.46 (14933,34,210,5)	[+] Show genes
GO:0022607	cellular component assembly	0.000115	0.0145	1.79 (14933,1664,210,42)	[+] Show genes
GO:1901360	organic cyclic compound metabolic process	0.000117	0.0147	1.65 (14933,2288,210,53)	[+] Show genes
GO:0030071	regulation of mitotic metaphase/anaphase transition	0.000118	0.0146	7.76 (14933,55,210,6)	[+] Show genes
GO:0033046	negative regulation of sister chromatid segregation	0.000121	0.0149	10.16 (14933,35,210,5)	[+] Show genes
GO:0033045	regulation of sister chromatid segregation	0.000121	0.0148	6.30 (14933,79,210,7)	[+] Show genes
GO:1902099	regulation of metaphase/anaphase transition of cell cycle	0.000144	0.0174	7.49 (14933,57,210,6)	[+] Show genes
GO:1902299	pre-replicative complex assembly involved in cell cycle DNA replication	0.000146	0.0175	26.67 (14933,8,210,3)	[+] Show genes
GO:0036388	pre-replicative complex assembly	0.000146	0.0174	26.67 (14933,8,210,3)	[+] Show genes
GO:0006267	pre-replicative complex assembly involved in nuclear cell cycle DNA replication	0.000146	0.0172	26.67 (14933,8,210,3)	[+] Show genes
GO:0051255	spindle midzone assembly	0.000146	0.0171	26.67 (14933,8,210,3)	[+] Show genes
GO:0051985	negative regulation of chromosome segregation	0.000158	0.0185	9.61 (14933,37,210,5)	[+] Show genes
GO:0046166	glyceraldehyde-3-phosphate biosynthetic process	0.000197	0.0227	71.11 (14933,2,210,2)	[+] Show genes
GO:0034723	DNA replication-dependent nucleosome organization	0.000306	0.0351	21.33 (14933,10,210,3)	[+] Show genes
GO:0006335	DNA replication-dependent nucleosome assembly	0.000306	0.0348	21.33 (14933,10,210,3)	[+] Show genes
GO:0006342	chromatin silencing	0.000327	0.0369	8.27 (14933,43,210,5)	[+] Show genes
GO:0045839	negative regulation of mitotic nuclear division	0.000365	0.0408	8.08 (14933,44,210,5)	[+] Show genes
GO:1901991	negative regulation of mitotic cell cycle phase transition	0.000365	0.0406	4.59 (14933,124,210,8)	[+] Show genes
GO:0051310	metaphase plate congression	0.000405	0.0448	7.90 (14933,45,210,5)	[+] Show genes
GO:0051315	attachment of mitotic spindle microtubules to kinetochore	0.000416	0.0456	19.39 (14933,11,210,3)	[+] Show genes
GO:0009060	aerobic respiration	0.000446	0.0485	10.94 (14933,26,210,4)	[+] Show genes
GO:0034654	nucleobase-containing compound biosynthetic process	0.000518	0.056	2.34 (14933,577,210,19)	[+] Show genes
GO:0051225	spindle assembly	0.00052	0.0557	5.93 (14933,72,210,6)	[+] Show genes
GO:0000727	double-strand break repair via break-induced replication	0.000549	0.0584	17.78 (14933,12,210,3)	[+] Show genes
GO:0051309	female meiosis chromosome separation	0.000585	0.0618	47.41 (14933,3,210,2)	[+] Show genes
GO:1905463	negative regulation of DNA duplex unwinding	0.000585	0.0614	47.41 (14933,3,210,2)	[+] Show genes
GO:0033554	cellular response to stress	0.000596	0.0621	1.83 (14933,1242,210,32)	[+] Show genes
GO:0000132	establishment of mitotic spindle orientation	0.000597	0.0618	10.16 (14933,28,210,4)	[+] Show genes
GO:0045814	negative regulation of gene expression, epigenetic	0.000605	0.0621	7.26 (14933,49,210,5)	[+] Show genes
GO:0051784	negative regulation of nuclear division	0.000664	0.0678	7.11 (14933,50,210,5)	[+] Show genes
GO:0007076	mitotic chromosome condensation	0.000707	0.0716	16.41 (14933,13,210,3)	[+] Show genes
GO:1901988	negative regulation of cell cycle phase transition	0.00071	0.0714	4.15 (14933,137,210,8)	[+] Show genes
GO:0018130	heterocycle biosynthetic process	0.000742	0.0741	2.22 (14933,642,210,20)	[+] Show genes
GO:0019438	aromatic compound biosynthetic process	0.000742	0.0736	2.22 (14933,642,210,20)	[+] Show genes
GO:1902751	positive regulation of cell cycle G2/M phase transition	0.000782	0.0771	9.48 (14933,30,210,4)	[+] Show genes
GO:0051642	centrosome localization	0.000782	0.0766	9.48 (14933,30,210,4)	[+] Show genes
GO:0006325	chromatin organization	0.000814	0.0792	2.32 (14933,552,210,18)	[+] Show genes
GO:0006457	protein folding	0.000857	0.0829	4.03 (14933,141,210,8)	[+] Show genes
GO:0061842	microtubule organizing center localization	0.000888	0.0853	9.18 (14933,31,210,4)	[+] Show genes
GO:0031497	chromatin assembly	0.000888	0.0847	9.18 (14933,31,210,4)	[+] Show genes
GO:0010826	negative regulation of centrosome duplication	0.00089	0.0844	15.24 (14933,14,210,3)	[+] Show genes
GO:0034250	positive regulation of cellular amide metabolic process	0.000898	0.0846	4.01 (14933,142,210,8)	[+] Show genes
GO:0010498	proteasomal protein catabolic process	0.000921	0.0862	2.91 (14933,293,210,12)	[+] Show genes
Species used: Mus musculus
The system has recognized 17660 genes out of 21648 gene terms entered by the user.
17660 genes were recognized by gene symbol and 0 genes by other gene IDs .
233 duplicate genes were removed (keeping the highest ranking instance of each gene) leaving a total of 17427 genes.
Only 14933 of these genes are associated with a GO term.
The GOrilla database is periodically updated using the GO database and other sources.
The GOrilla database was last updated on Mar 6, 2021
This results page will be available on this site for one month from now (until Mar 30, 2022 ). You can bookmark this page and come back to it later.
'P-value' is the enrichment p-value computed according to the mHG or HG model. This p-value is not corrected for multiple testing of 14789 GO terms.
'FDR q-value' is the correction of the above p-value for multiple testing using the Benjamini and Hochberg (1995) method.
Namely, for the ith term (ranked according to p-value) the FDR q-value is (p-value * number of GO terms) / i.
Enrichment (N, B, n, b) is defined as follows:
N - is the total number of genes
B - is the total number of genes associated with a specific GO term
n - is the number of genes in the top of the user's input list or in the target set when appropriate
b - is the number of genes in the intersection
Enrichment = (b/n) / (B/N)
Genes: For each GO term you can see the list of associated genes that appear in the optimal top of the list.
Each gene name is specified by gene symbol followed by a short description of the gene
Back to the GOrilla main page

## Sheet: ++ GO Function
P-value color scale
> 10-3	10-3 to 10-5	10-5 to 10-7	10-7 to 10-9	< 10-9
GO term	Description	P-value	FDR q-value	Enrichment (N, B, n, b)	Genes
GO:0003735	structural constituent of ribosome	3.07e-14	1.34e-10	9.42 (14933,151,210,20)	[+] Show genes
GO:0005198	structural molecule activity	9.55e-08	0.000208	3.50 (14933,487,210,24)	[+] Show genes
GO:0008137	NADH dehydrogenase (ubiquinone) activity	1.68e-07	0.000244	22.46 (14933,19,210,6)	[+] Show genes
GO:0050136	NADH dehydrogenase (quinone) activity	1.68e-07	0.000183	22.46 (14933,19,210,6)	[+] Show genes
GO:0003954	NADH dehydrogenase activity	2.37e-07	0.000207	21.33 (14933,20,210,6)	[+] Show genes
GO:0004298	threonine-type endopeptidase activity	3.28e-07	0.000238	20.32 (14933,21,210,6)	[+] Show genes
GO:0070003	threonine-type peptidase activity	3.28e-07	0.000204	20.32 (14933,21,210,6)	[+] Show genes
GO:0019843	rRNA binding	3.83e-07	0.000209	9.55 (14933,67,210,9)	[+] Show genes
GO:0016655	oxidoreductase activity, acting on NAD(P)H, quinone or similar compound as acceptor	2.61e-06	0.00127	14.71 (14933,29,210,6)	[+] Show genes
GO:0042393	histone binding	8.23e-06	0.0036	4.42 (14933,209,210,13)	[+] Show genes
GO:0031386	protein tag	1.16e-05	0.00461	25.86 (14933,11,210,4)	[+] Show genes
GO:0016651	oxidoreductase activity, acting on NAD(P)H	2.79e-05	0.0102	7.90 (14933,63,210,7)	[+] Show genes
GO:0044389	ubiquitin-like protein ligase binding	7.85e-05	0.0264	3.36 (14933,296,210,14)	[+] Show genes
GO:0003729	mRNA binding	8.76e-05	0.0273	3.53 (14933,262,210,13)	[+] Show genes
GO:1901363	heterocyclic compound binding	0.000145	0.0422	1.41 (14933,4346,210,86)	[+] Show genes
GO:0070180	large ribosomal subunit rRNA binding	0.000146	0.0398	26.67 (14933,8,210,3)	[+] Show genes
GO:0031625	ubiquitin protein ligase binding	0.00017	0.0437	3.30 (14933,280,210,13)	[+] Show genes
GO:0003723	RNA binding	0.000172	0.0416	2.05 (14933,1004,210,29)	[+] Show genes
GO:0003676	nucleic acid binding	0.000198	0.0456	1.55 (14933,2751,210,60)	[+] Show genes
GO:0003777	microtubule motor activity	0.00023	0.0502	6.88 (14933,62,210,6)	[+] Show genes
GO:0097159	organic cyclic compound binding	0.000233	0.0484	1.39 (14933,4402,210,86)	[+] Show genes
GO:0008017	microtubule binding	0.000419	0.0832	3.40 (14933,230,210,11)	[+] Show genes
GO:0015631	tubulin binding	0.000577	0.11	2.91 (14933,318,210,13)	[+] Show genes
GO:0004748	ribonucleoside-diphosphate reductase activity, thioredoxin disulfide as acceptor	0.000585	0.106	47.41 (14933,3,210,2)	[+] Show genes
GO:0016728	oxidoreductase activity, acting on CH or CH2 groups, disulfide as acceptor	0.000585	0.102	47.41 (14933,3,210,2)	[+] Show genes
GO:0061731	ribonucleoside-diphosphate reductase activity	0.000585	0.0983	47.41 (14933,3,210,2)	[+] Show genes
GO:0016887	ATPase activity	0.000687	0.111	2.85 (14933,324,210,13)	[+] Show genes
GO:0031492	nucleosomal DNA binding	0.000707	0.11	16.41 (14933,13,210,3)	[+] Show genes
GO:0017111	nucleoside-triphosphatase activity	0.000765	0.115	2.16 (14933,692,210,21)	[+] Show genes
GO:0003774	motor activity	0.000873	0.127	4.57 (14933,109,210,7)	[+] Show genes
GO:0009055	electron transfer activity	0.000948	0.133	6.58 (14933,54,210,5)	[+] Show genes
Species used: Mus musculus
The system has recognized 17660 genes out of 21648 gene terms entered by the user.
17660 genes were recognized by gene symbol and 0 genes by other gene IDs .
233 duplicate genes were removed (keeping the highest ranking instance of each gene) leaving a total of 17427 genes.
Only 14933 of these genes are associated with a GO term.
The GOrilla database is periodically updated using the GO database and other sources.
The GOrilla database was last updated on Mar 6, 2021
This results page will be available on this site for one month from now (until Mar 30, 2022 ). You can bookmark this page and come back to it later.
'P-value' is the enrichment p-value computed according to the mHG or HG model. This p-value is not corrected for multiple testing of 4367 GO terms.
'FDR q-value' is the correction of the above p-value for multiple testing using the Benjamini and Hochberg (1995) method.
Namely, for the ith term (ranked according to p-value) the FDR q-value is (p-value * number of GO terms) / i.
Enrichment (N, B, n, b) is defined as follows:
N - is the total number of genes
B - is the total number of genes associated with a specific GO term
n - is the number of genes in the top of the user's input list or in the target set when appropriate
b - is the number of genes in the intersection
Enrichment = (b/n) / (B/N)
Genes: For each GO term you can see the list of associated genes that appear in the optimal top of the list.
Each gene name is specified by gene symbol followed by a short description of the gene
Back to the GOrilla main page

## Sheet: ++ GO Component 
P-value color scale
> 10-3	10-3 to 10-5	10-5 to 10-7	10-7 to 10-9	< 10-9
GO term	Description	P-value	FDR q-value	Enrichment (N, B, n, b)	Genes
GO:0044446	intracellular organelle part	1.5e-21	2.88e-18	1.74 (14933,6507,210,159)	[+] Show genes
GO:0044422	organelle part	4.44e-20	4.25e-17	1.68 (14933,6768,210,160)	[+] Show genes
GO:0032991	protein-containing complex	1.31e-19	8.38e-17	1.98 (14933,4607,210,128)	[+] Show genes
GO:1990904	ribonucleoprotein complex	4.76e-15	2.28e-12	3.88 (14933,807,210,44)	[+] Show genes
GO:0005840	ribosome	7.36e-15	2.82e-12	8.74 (14933,179,210,22)	[+] Show genes
GO:0043232	intracellular non-membrane-bounded organelle	2.55e-14	8.14e-12	2.23 (14933,2713,210,85)	[+] Show genes
GO:0043228	non-membrane-bounded organelle	3.93e-14	1.08e-11	2.21 (14933,2733,210,85)	[+] Show genes
GO:0044391	ribosomal subunit	1.71e-13	4.1e-11	8.03 (14933,186,210,21)	[+] Show genes
GO:0044445	cytosolic part	2.46e-13	5.23e-11	6.96 (14933,235,210,23)	[+] Show genes
GO:0005634	nucleus	1.08e-11	2.08e-09	1.67 (14933,5012,210,118)	[+] Show genes
GO:0022625	cytosolic large ribosomal subunit	3.38e-11	5.88e-09	14.22 (14933,60,210,12)	[+] Show genes
GO:0043229	intracellular organelle	7.47e-11	1.19e-08	1.33 (14933,9336,210,174)	[+] Show genes
GO:0044428	nuclear part	1.02e-10	1.5e-08	1.81 (14933,3726,210,95)	[+] Show genes
GO:0044424	intracellular part	2.23e-10	3.05e-08	1.23 (14933,11102,210,192)	[+] Show genes
GO:0043231	intracellular membrane-bounded organelle	4.77e-10	6.09e-08	1.38 (14933,8091,210,157)	[+] Show genes
GO:0043226	organelle	6.35e-10	7.6e-08	1.30 (14933,9511,210,174)	[+] Show genes
GO:0044444	cytoplasmic part	8.07e-10	9.09e-08	1.43 (14933,7220,210,145)	[+] Show genes
GO:0015934	large ribosomal subunit	8.79e-10	9.35e-08	8.58 (14933,116,210,14)	[+] Show genes
GO:0005694	chromosome	2.58e-09	2.6e-07	3.93 (14933,471,210,26)	[+] Show genes
GO:0044427	chromosomal part	2.61e-08	2.5e-06	2.92 (14933,803,210,33)	[+] Show genes
GO:1990204	oxidoreductase complex	5.16e-08	4.7e-06	8.69 (14933,90,210,11)	[+] Show genes
GO:0043227	membrane-bounded organelle	7.33e-08	6.38e-06	1.30 (14933,8619,210,158)	[+] Show genes
GO:0000775	chromosome, centromeric region	1.21e-07	1.01e-05	6.42 (14933,144,210,13)	[+] Show genes
GO:0000502	proteasome complex	1.24e-07	9.89e-06	10.85 (14933,59,210,9)	[+] Show genes
GO:1905369	endopeptidase complex	1.44e-07	1.1e-05	10.67 (14933,60,210,9)	[+] Show genes
GO:0005839	proteasome core complex	1.68e-07	1.24e-05	22.46 (14933,19,210,6)	[+] Show genes
GO:1905368	peptidase complex	1.92e-07	1.36e-05	8.78 (14933,81,210,10)	[+] Show genes
GO:0098803	respiratory chain complex	1.93e-07	1.32e-05	10.32 (14933,62,210,9)	[+] Show genes
GO:0005819	spindle	2.2e-07	1.45e-05	5.59 (14933,178,210,14)	[+] Show genes
GO:0005654	nucleoplasm	5.37e-07	3.43e-05	1.78 (14933,2671,210,67)	[+] Show genes
GO:0070469	respiratory chain	5.92e-07	3.66e-05	10.94 (14933,52,210,8)	[+] Show genes
GO:0005829	cytosol	6.14e-07	3.67e-05	1.71 (14933,3028,210,73)	[+] Show genes
GO:0030964	NADH dehydrogenase complex	1.24e-06	7.18e-05	12.44 (14933,40,210,7)	[+] Show genes
GO:0045271	respiratory chain complex I	1.24e-06	6.97e-05	12.44 (14933,40,210,7)	[+] Show genes
GO:0005747	mitochondrial respiratory chain complex I	1.24e-06	6.77e-05	12.44 (14933,40,210,7)	[+] Show genes
GO:0044464	cell part	1.75e-06	9.32e-05	1.13 (14933,12364,210,197)	[+] Show genes
GO:0098800	inner mitochondrial membrane protein complex	2.02e-06	0.000104	6.84 (14933,104,210,10)	[+] Show genes
GO:0098798	mitochondrial protein complex	5.49e-06	0.000277	4.27 (14933,233,210,14)	[+] Show genes
GO:0005737	cytoplasm	6.41e-06	0.000315	1.40 (14933,5657,210,111)	[+] Show genes
GO:0098687	chromosomal region	6.68e-06	0.00032	4.20 (14933,237,210,14)	[+] Show genes
GO:0015935	small ribosomal subunit	1.01e-05	0.00047	7.59 (14933,75,210,8)	[+] Show genes
GO:0030496	midbody	1.22e-05	0.000557	5.60 (14933,127,210,10)	[+] Show genes
GO:0044815	DNA packaging complex	1.37e-05	0.000608	11.23 (14933,38,210,6)	[+] Show genes
GO:0044455	mitochondrial membrane part	1.85e-05	0.000806	4.42 (14933,193,210,12)	[+] Show genes
GO:0044430	cytoskeletal part	2.09e-05	0.000888	2.02 (14933,1337,210,38)	[+] Show genes
GO:0043209	myelin sheath	2.43e-05	0.00101	4.68 (14933,167,210,11)	[+] Show genes
GO:0099513	polymeric cytoskeletal fiber	2.89e-05	0.00118	2.83 (14933,503,210,20)	[+] Show genes
GO:0022627	cytosolic small ribosomal subunit	3.71e-05	0.00148	9.48 (14933,45,210,6)	[+] Show genes
GO:0099081	supramolecular polymer	4.27e-05	0.00167	2.67 (14933,560,210,21)	[+] Show genes
GO:0099080	supramolecular complex	4.27e-05	0.00164	2.67 (14933,560,210,21)	[+] Show genes
GO:0099512	supramolecular fiber	4.27e-05	0.0016	2.67 (14933,560,210,21)	[+] Show genes
GO:0000940	condensed chromosome outer kinetochore	4.59e-05	0.00169	18.96 (14933,15,210,4)	[+] Show genes
GO:0000776	kinetochore	4.92e-05	0.00178	5.33 (14933,120,210,9)	[+] Show genes
GO:0005874	microtubule	5.1e-05	0.00181	3.16 (14933,360,210,16)	[+] Show genes
GO:0005790	smooth endoplasmic reticulum	5.61e-05	0.00195	11.85 (14933,30,210,5)	[+] Show genes
GO:0044429	mitochondrial part	6.21e-05	0.00212	2.35 (14933,756,210,25)	[+] Show genes
GO:0000785	chromatin	0.000112	0.00377	2.96 (14933,385,210,16)	[+] Show genes
GO:0000796	condensin complex	0.000146	0.00481	26.67 (14933,8,210,3)	[+] Show genes
GO:0000793	condensed chromosome	0.000174	0.00566	7.23 (14933,59,210,6)	[+] Show genes
GO:0005971	ribonucleoside-diphosphate reductase complex	0.000197	0.00628	71.11 (14933,2,210,2)	[+] Show genes
GO:0005739	mitochondrion	0.000253	0.00795	1.80 (14933,1504,210,38)	[+] Show genes
GO:0000777	condensed chromosome kinetochore	0.000273	0.00843	12.37 (14933,23,210,4)	[+] Show genes
GO:0005871	kinesin complex	0.000365	0.0111	8.08 (14933,44,210,5)	[+] Show genes
GO:0034663	endoplasmic reticulum chaperone complex	0.000416	0.0125	19.39 (14933,11,210,3)	[+] Show genes
GO:0022626	cytosolic ribosome	0.000416	0.0123	19.39 (14933,11,210,3)	[+] Show genes
GO:1902494	catalytic complex	0.000432	0.0125	1.87 (14933,1219,210,32)	[+] Show genes
GO:0000778	condensed nuclear chromosome kinetochore	0.000549	0.0157	17.78 (14933,12,210,3)	[+] Show genes
GO:0042555	MCM complex	0.000549	0.0155	17.78 (14933,12,210,3)	[+] Show genes
GO:0072686	mitotic spindle	0.000554	0.0154	4.93 (14933,101,210,7)	[+] Show genes
GO:0044454	nuclear chromosome part	0.000788	0.0216	3.39 (14933,210,210,10)	[+] Show genes
GO:0031970	organelle envelope lumen	0.000797	0.0215	5.47 (14933,78,210,6)	[+] Show genes
GO:0000922	spindle pole	0.000827	0.022	4.61 (14933,108,210,7)	[+] Show genes
GO:0005622	intracellular	0.000849	0.0223	2.66 (14933,374,210,14)	[+] Show genes
Species used: Mus musculus
The system has recognized 17660 genes out of 21648 gene terms entered by the user.
17660 genes were recognized by gene symbol and 0 genes by other gene IDs .
233 duplicate genes were removed (keeping the highest ranking instance of each gene) leaving a total of 17427 genes.
Only 14933 of these genes are associated with a GO term.
The GOrilla database is periodically updated using the GO database and other sources.
The GOrilla database was last updated on Mar 6, 2021
This results page will be available on this site for one month from now (until Mar 30, 2022 ). You can bookmark this page and come back to it later.
'P-value' is the enrichment p-value computed according to the mHG or HG model. This p-value is not corrected for multiple testing of 1915 GO terms.
'FDR q-value' is the correction of the above p-value for multiple testing using the Benjamini and Hochberg (1995) method.
Namely, for the ith term (ranked according to p-value) the FDR q-value is (p-value * number of GO terms) / i.
Enrichment (N, B, n, b) is defined as follows:
N - is the total number of genes
B - is the total number of genes associated with a specific GO term
n - is the number of genes in the top of the user's input list or in the target set when appropriate
b - is the number of genes in the intersection
Enrichment = (b/n) / (B/N)
Genes: For each GO term you can see the list of associated genes that appear in the optimal top of the list.
Each gene name is specified by gene symbol followed by a short description of the gene
Back to the GOrilla main page

## Sheet: +- GO Process
P-value color scale
> 10-3	10-3 to 10-5	10-5 to 10-7	10-7 to 10-9	< 10-9
GO term	Description	P-value	FDR q-value	Enrichment (N, B, n, b)	Genes
GO:0009889	regulation of biosynthetic process	4.37e-08	0.000647	2.12 (14933,3188,104,47)	[+] Show genes
GO:0051568	histone H3-K4 methylation	5.11e-08	0.000378	28.72 (14933,30,104,6)	[+] Show genes
GO:0045944	positive regulation of transcription by RNA polymerase II	5.83e-08	0.000288	3.47 (14933,993,104,24)	[+] Show genes
GO:0031323	regulation of cellular metabolic process	1.07e-07	0.000396	1.79 (14933,4731,104,59)	[+] Show genes
GO:2000112	regulation of cellular macromolecule biosynthetic process	1.21e-07	0.000359	2.14 (14933,2955,104,44)	[+] Show genes
GO:0010556	regulation of macromolecule biosynthetic process	1.71e-07	0.000421	2.11 (14933,2989,104,44)	[+] Show genes
GO:0019222	regulation of metabolic process	1.98e-07	0.000418	1.73 (14933,5067,104,61)	[+] Show genes
GO:0051252	regulation of RNA metabolic process	2.01e-07	0.000372	2.16 (14933,2786,104,42)	[+] Show genes
GO:0031326	regulation of cellular biosynthetic process	2.3e-07	0.000379	2.06 (14933,3131,104,45)	[+] Show genes
GO:0006357	regulation of transcription by RNA polymerase II	2.48e-07	0.000366	2.47 (14933,1977,104,34)	[+] Show genes
GO:2000113	negative regulation of cellular macromolecule biosynthetic process	2.83e-07	0.00038	3.08 (14933,1164,104,25)	[+] Show genes
GO:0080090	regulation of primary metabolic process	2.84e-07	0.00035	1.78 (14933,4594,104,57)	[+] Show genes
GO:0051254	positive regulation of RNA metabolic process	2.93e-07	0.000333	2.90 (14933,1338,104,27)	[+] Show genes
GO:0010558	negative regulation of macromolecule biosynthetic process	3.55e-07	0.000374	3.05 (14933,1178,104,25)	[+] Show genes
GO:0051172	negative regulation of nitrogen compound metabolic process	3.65e-07	0.00036	2.48 (14933,1911,104,33)	[+] Show genes
GO:0018022	peptidyl-lysine methylation	4e-07	0.00037	15.00 (14933,67,104,7)	[+] Show genes
GO:0060255	regulation of macromolecule metabolic process	4.62e-07	0.000402	1.76 (14933,4655,104,57)	[+] Show genes
GO:0006355	regulation of transcription, DNA-templated	5.5e-07	0.000452	2.19 (14933,2561,104,39)	[+] Show genes
GO:1903506	regulation of nucleic acid-templated transcription	5.74e-07	0.000446	2.18 (14933,2565,104,39)	[+] Show genes
GO:0009891	positive regulation of biosynthetic process	5.98e-07	0.000442	2.65 (14933,1569,104,29)	[+] Show genes
GO:2001141	regulation of RNA biosynthetic process	6.23e-07	0.000438	2.18 (14933,2573,104,39)	[+] Show genes
GO:0031324	negative regulation of cellular metabolic process	6.82e-07	0.000459	2.37 (14933,2063,104,34)	[+] Show genes
GO:0051171	regulation of nitrogen compound metabolic process	7.56e-07	0.000486	1.77 (14933,4463,104,55)	[+] Show genes
GO:0006479	protein methylation	8.96e-07	0.000552	10.54 (14933,109,104,8)	[+] Show genes
GO:0008213	protein alkylation	8.96e-07	0.00053	10.54 (14933,109,104,8)	[+] Show genes
GO:0031327	negative regulation of cellular biosynthetic process	9.09e-07	0.000517	2.90 (14933,1239,104,25)	[+] Show genes
GO:0019219	regulation of nucleobase-containing compound metabolic process	9.61e-07	0.000526	2.02 (14933,3057,104,43)	[+] Show genes
GO:0045893	positive regulation of transcription, DNA-templated	1.07e-06	0.000565	2.87 (14933,1250,104,25)	[+] Show genes
GO:1903508	positive regulation of nucleic acid-templated transcription	1.07e-06	0.000546	2.87 (14933,1250,104,25)	[+] Show genes
GO:1902680	positive regulation of RNA biosynthetic process	1.09e-06	0.000535	2.87 (14933,1251,104,25)	[+] Show genes
GO:0009890	negative regulation of biosynthetic process	1.47e-06	0.000703	2.82 (14933,1272,104,25)	[+] Show genes
GO:0009966	regulation of signal transduction	1.63e-06	0.000753	2.20 (14933,2349,104,36)	[+] Show genes
GO:0010468	regulation of gene expression	1.89e-06	0.000846	1.92 (14933,3362,104,45)	[+] Show genes
GO:0018023	peptidyl-lysine trimethylation	2.58e-06	0.00112	22.44 (14933,32,104,5)	[+] Show genes
GO:0010605	negative regulation of macromolecule metabolic process	2.64e-06	0.00111	2.27 (14933,2084,104,33)	[+] Show genes
GO:0045935	positive regulation of nucleobase-containing compound metabolic process	3.28e-06	0.00135	2.56 (14933,1514,104,27)	[+] Show genes
GO:0031328	positive regulation of cellular biosynthetic process	4.31e-06	0.00172	2.52 (14933,1536,104,27)	[+] Show genes
GO:0034968	histone lysine methylation	4.42e-06	0.00172	13.90 (14933,62,104,6)	[+] Show genes
GO:0010628	positive regulation of gene expression	4.44e-06	0.00168	2.46 (14933,1634,104,28)	[+] Show genes
GO:0010557	positive regulation of macromolecule biosynthetic process	5.26e-06	0.00195	2.56 (14933,1458,104,26)	[+] Show genes
GO:0010646	regulation of cell communication	5.53e-06	0.00199	2.03 (14933,2691,104,38)	[+] Show genes
GO:0009893	positive regulation of metabolic process	6.14e-06	0.00216	1.96 (14933,2926,104,40)	[+] Show genes
GO:0023051	regulation of signaling	6.16e-06	0.00212	2.02 (14933,2703,104,38)	[+] Show genes
GO:0045934	negative regulation of nucleobase-containing compound metabolic process	6.33e-06	0.00213	2.76 (14933,1198,104,23)	[+] Show genes
GO:0080182	histone H3-K4 trimethylation	7.94e-06	0.00261	30.23 (14933,19,104,4)	[+] Show genes
GO:0009892	negative regulation of metabolic process	9.53e-06	0.00306	2.11 (14933,2316,104,34)	[+] Show genes
GO:0048522	positive regulation of cellular process	1.01e-05	0.00317	1.69 (14933,4430,104,52)	[+] Show genes
GO:0097692	histone H3-K4 monomethylation	1.13e-05	0.00347	61.54 (14933,7,104,3)	[+] Show genes
GO:0032502	developmental process	1.18e-05	0.00356	1.76 (14933,3830,104,47)	[+] Show genes
GO:0048523	negative regulation of cellular process	1.24e-05	0.00368	1.76 (14933,3837,104,47)	[+] Show genes
GO:0006464	cellular protein modification process	1.28e-05	0.0037	2.19 (14933,2031,104,31)	[+] Show genes
GO:0036211	protein modification process	1.28e-05	0.00363	2.19 (14933,2031,104,31)	[+] Show genes
GO:0045892	negative regulation of transcription, DNA-templated	1.39e-05	0.00388	2.90 (14933,991,104,20)	[+] Show genes
GO:1902679	negative regulation of RNA biosynthetic process	1.47e-05	0.00403	2.89 (14933,995,104,20)	[+] Show genes
GO:1903507	negative regulation of nucleic acid-templated transcription	1.47e-05	0.00396	2.89 (14933,995,104,20)	[+] Show genes
GO:0009968	negative regulation of signal transduction	1.78e-05	0.0047	2.85 (14933,1008,104,20)	[+] Show genes
GO:0016571	histone methylation	2.25e-05	0.00584	10.51 (14933,82,104,6)	[+] Show genes
GO:0050794	regulation of cellular process	2.5e-05	0.00638	1.37 (14933,7949,104,76)	[+] Show genes
GO:0010604	positive regulation of macromolecule metabolic process	3.06e-05	0.00768	1.94 (14933,2666,104,36)	[+] Show genes
GO:0048856	anatomical structure development	3.22e-05	0.00794	1.93 (14933,2672,104,36)	[+] Show genes
GO:0031325	positive regulation of cellular metabolic process	3.76e-05	0.00913	1.92 (14933,2691,104,36)	[+] Show genes
GO:1900170	negative regulation of glucocorticoid mediated signaling pathway	4.8e-05	0.0115	143.59 (14933,2,104,2)	[+] Show genes
GO:0051253	negative regulation of RNA metabolic process	4.89e-05	0.0115	2.65 (14933,1082,104,20)	[+] Show genes
GO:0043412	macromolecule modification	5.07e-05	0.0117	2.04 (14933,2177,104,31)	[+] Show genes
GO:0043414	macromolecule methylation	5.19e-05	0.0118	6.08 (14933,189,104,8)	[+] Show genes
GO:0000122	negative regulation of transcription by RNA polymerase II	5.45e-05	0.0122	3.08 (14933,745,104,16)	[+] Show genes
GO:0048518	positive regulation of biological process	5.48e-05	0.0121	1.57 (14933,4945,104,54)	[+] Show genes
GO:0032269	negative regulation of cellular protein metabolic process	5.78e-05	0.0126	2.93 (14933,832,104,17)	[+] Show genes
GO:0010648	negative regulation of cell communication	6.09e-05	0.013	2.61 (14933,1099,104,20)	[+] Show genes
GO:0023057	negative regulation of signaling	6.4e-05	0.0135	2.60 (14933,1103,104,20)	[+] Show genes
GO:0030097	hemopoiesis	6.93e-05	0.0144	8.62 (14933,100,104,6)	[+] Show genes
GO:0016570	histone modification	7.03e-05	0.0144	4.54 (14933,316,104,10)	[+] Show genes
GO:0010629	negative regulation of gene expression	7.6e-05	0.0154	2.36 (14933,1400,104,23)	[+] Show genes
GO:0016569	covalent chromatin modification	8.01e-05	0.016	4.47 (14933,321,104,10)	[+] Show genes
GO:0048519	negative regulation of biological process	9.06e-05	0.0179	1.62 (14933,4251,104,48)	[+] Show genes
GO:0006325	chromatin organization	0.000117	0.0228	3.38 (14933,552,104,13)	[+] Show genes
GO:0048585	negative regulation of response to stimulus	0.000118	0.0226	2.35 (14933,1343,104,22)	[+] Show genes
GO:0051248	negative regulation of protein metabolic process	0.000118	0.0224	2.77 (14933,882,104,17)	[+] Show genes
GO:0048583	regulation of response to stimulus	0.000138	0.0258	1.74 (14933,3210,104,39)	[+] Show genes
GO:0018027	peptidyl-lysine dimethylation	0.00014	0.026	28.72 (14933,15,104,3)	[+] Show genes
GO:1900169	regulation of glucocorticoid mediated signaling pathway	0.000143	0.0262	95.72 (14933,3,104,2)	[+] Show genes
GO:1902731	negative regulation of chondrocyte proliferation	0.000143	0.0259	95.72 (14933,3,104,2)	[+] Show genes
GO:0042326	negative regulation of phosphorylation	0.000147	0.0261	3.81 (14933,415,104,11)	[+] Show genes
GO:0050789	regulation of biological process	0.000162	0.0286	1.31 (14933,8447,104,77)	[+] Show genes
GO:0018205	peptidyl-lysine modification	0.000164	0.0286	5.15 (14933,223,104,8)	[+] Show genes
GO:0010563	negative regulation of phosphorus metabolic process	0.000177	0.0304	3.46 (14933,498,104,12)	[+] Show genes
GO:0045936	negative regulation of phosphate metabolic process	0.000177	0.03	3.46 (14933,498,104,12)	[+] Show genes
GO:0032259	methylation	0.000185	0.0312	5.06 (14933,227,104,8)	[+] Show genes
GO:0009987	cellular process	0.000188	0.0312	1.23 (14933,10294,104,88)	[+] Show genes
GO:0042325	regulation of phosphorylation	0.000193	0.0317	2.33 (14933,1292,104,21)	[+] Show genes
GO:0060216	definitive hemopoiesis	0.000208	0.0338	25.34 (14933,17,104,3)	[+] Show genes
GO:0044267	cellular protein metabolic process	0.000208	0.0335	1.90 (14933,2346,104,31)	[+] Show genes
GO:0031399	regulation of protein modification process	0.000221	0.0351	2.20 (14933,1503,104,23)	[+] Show genes
GO:0071560	cellular response to transforming growth factor beta stimulus	0.000243	0.0383	13.05 (14933,44,104,4)	[+] Show genes
GO:0031400	negative regulation of protein modification process	0.000258	0.0402	3.32 (14933,519,104,12)	[+] Show genes
GO:0001933	negative regulation of protein phosphorylation	0.000278	0.0428	3.84 (14933,374,104,10)	[+] Show genes
GO:0065007	biological regulation	0.000286	0.0436	1.28 (14933,8875,104,79)	[+] Show genes
GO:0019220	regulation of phosphate metabolic process	0.000298	0.0449	2.20 (14933,1433,104,22)	[+] Show genes
GO:0051174	regulation of phosphorus metabolic process	0.000301	0.0449	2.20 (14933,1434,104,22)	[+] Show genes
GO:0042127	regulation of cell proliferation	0.000309	0.0456	2.26 (14933,1337,104,21)	[+] Show genes
GO:0048534	hematopoietic or lymphoid organ development	0.000319	0.0467	5.40 (14933,186,104,7)	[+] Show genes
GO:0048513	animal organ development	0.000333	0.0482	2.45 (14933,1055,104,18)	[+] Show genes
GO:0016055	Wnt signaling pathway	0.00034	0.0489	5.35 (14933,188,104,7)	[+] Show genes
GO:0050790	regulation of catalytic activity	0.000352	0.0501	2.13 (14933,1552,104,23)	[+] Show genes
GO:0001704	formation of primary germ layer	0.00037	0.0521	11.72 (14933,49,104,4)	[+] Show genes
GO:0051173	positive regulation of nitrogen compound metabolic process	0.000378	0.0527	1.81 (14933,2538,104,32)	[+] Show genes
GO:0071559	response to transforming growth factor beta	0.0004	0.0552	11.49 (14933,50,104,4)	[+] Show genes
GO:1905114	cell surface receptor signaling pathway involved in cell-cell signaling	0.000412	0.0564	5.18 (14933,194,104,7)	[+] Show genes
GO:0065009	regulation of molecular function	0.00042	0.0569	1.91 (14933,2104,104,28)	[+] Show genes
GO:0032268	regulation of cellular protein metabolic process	0.000426	0.0573	1.91 (14933,2106,104,28)	[+] Show genes
GO:0001932	regulation of protein phosphorylation	0.000437	0.0582	2.32 (14933,1175,104,19)	[+] Show genes
GO:1990441	negative regulation of transcription from RNA polymerase II promoter in response to endoplasmic reticulum stress	0.000474	0.0626	57.43 (14933,5,104,2)	[+] Show genes
GO:0044648	histone H3-K4 dimethylation	0.000474	0.062	57.43 (14933,5,104,2)	[+] Show genes
GO:0044092	negative regulation of molecular function	0.000486	0.0631	2.65 (14933,812,104,15)	[+] Show genes
GO:0051246	regulation of protein metabolic process	0.000498	0.064	1.86 (14933,2237,104,29)	[+] Show genes
GO:0071363	cellular response to growth factor stimulus	0.000524	0.0668	4.98 (14933,202,104,7)	[+] Show genes
GO:0035162	embryonic hemopoiesis	0.000525	0.0664	18.73 (14933,23,104,3)	[+] Show genes
GO:0070848	response to growth factor	0.00078	0.0977	4.65 (14933,216,104,7)	[+] Show genes
GO:0071385	cellular response to glucocorticoid stimulus	0.00085	0.106	15.95 (14933,27,104,3)	[+] Show genes
Species used: Mus musculus
The system has recognized 17559 genes out of 21539 gene terms entered by the user.
17559 genes were recognized by gene symbol and 0 genes by other gene IDs .
132 duplicate genes were removed (keeping the highest ranking instance of each gene) leaving a total of 17427 genes.
Only 14933 of these genes are associated with a GO term.
The GOrilla database is periodically updated using the GO database and other sources.
The GOrilla database was last updated on Mar 6, 2021
This results page will be available on this site for one month from now (until Mar 30, 2022 ). You can bookmark this page and come back to it later.
'P-value' is the enrichment p-value computed according to the mHG or HG model. This p-value is not corrected for multiple testing of 14789 GO terms.
'FDR q-value' is the correction of the above p-value for multiple testing using the Benjamini and Hochberg (1995) method.
Namely, for the ith term (ranked according to p-value) the FDR q-value is (p-value * number of GO terms) / i.
Enrichment (N, B, n, b) is defined as follows:
N - is the total number of genes
B - is the total number of genes associated with a specific GO term
n - is the number of genes in the top of the user's input list or in the target set when appropriate
b - is the number of genes in the intersection
Enrichment = (b/n) / (B/N)
Genes: For each GO term you can see the list of associated genes that appear in the optimal top of the list.
Each gene name is specified by gene symbol followed by a short description of the gene
Back to the GOrilla main page

## Sheet: +- GO Function
P-value color scale
> 10-3	10-3 to 10-5	10-5 to 10-7	10-7 to 10-9	< 10-9
GO term	Description	P-value	FDR q-value	Enrichment (N, B, n, b)	Genes
GO:0042800	histone methyltransferase activity (H3-K4 specific)	2.11e-06	0.0092	41.02 (14933,14,104,4)	[+] Show genes
GO:0016278	lysine N-methyltransferase activity	2.01e-05	0.0438	14.96 (14933,48,104,5)	[+] Show genes
GO:0016279	protein-lysine N-methyltransferase activity	2.01e-05	0.0292	14.96 (14933,48,104,5)	[+] Show genes
GO:0003677	DNA binding	2.96e-05	0.0323	2.22 (14933,1807,104,28)	[+] Show genes
GO:0046872	metal ion binding	3.42e-05	0.0299	1.88 (14933,2906,104,38)	[+] Show genes
GO:0043169	cation binding	5.3e-05	0.0386	1.84 (14933,2962,104,38)	[+] Show genes
GO:0019900	kinase binding	7.12e-05	0.0444	3.01 (14933,762,104,16)	[+] Show genes
GO:0019901	protein kinase binding	7.68e-05	0.0419	3.14 (14933,685,104,15)	[+] Show genes
GO:0008276	protein methyltransferase activity	0.000134	0.0653	10.11 (14933,71,104,5)	[+] Show genes
GO:0008170	N-methyltransferase activity	0.000174	0.0762	9.57 (14933,75,104,5)	[+] Show genes
GO:0018024	histone-lysine N-methyltransferase activity	0.000203	0.0805	13.67 (14933,42,104,4)	[+] Show genes
GO:0003676	nucleic acid binding	0.000335	0.122	1.77 (14933,2751,104,34)	[+] Show genes
GO:0042054	histone methyltransferase activity	0.000431	0.145	11.26 (14933,51,104,4)	[+] Show genes
Species used: Mus musculus
The system has recognized 17559 genes out of 21539 gene terms entered by the user.
17559 genes were recognized by gene symbol and 0 genes by other gene IDs .
132 duplicate genes were removed (keeping the highest ranking instance of each gene) leaving a total of 17427 genes.
Only 14933 of these genes are associated with a GO term.
The GOrilla database is periodically updated using the GO database and other sources.
The GOrilla database was last updated on Mar 6, 2021
This results page will be available on this site for one month from now (until Mar 30, 2022 ). You can bookmark this page and come back to it later.
'P-value' is the enrichment p-value computed according to the mHG or HG model. This p-value is not corrected for multiple testing of 4367 GO terms.
'FDR q-value' is the correction of the above p-value for multiple testing using the Benjamini and Hochberg (1995) method.
Namely, for the ith term (ranked according to p-value) the FDR q-value is (p-value * number of GO terms) / i.
Enrichment (N, B, n, b) is defined as follows:
N - is the total number of genes
B - is the total number of genes associated with a specific GO term
n - is the number of genes in the top of the user's input list or in the target set when appropriate
b - is the number of genes in the intersection
Enrichment = (b/n) / (B/N)
Genes: For each GO term you can see the list of associated genes that appear in the optimal top of the list.
Each gene name is specified by gene symbol followed by a short description of the gene
Back to the GOrilla main page

## Sheet: +- GO Component
P-value color scale
> 10-3	10-3 to 10-5	10-5 to 10-7	10-7 to 10-9	< 10-9
GO term	Description	P-value	FDR q-value	Enrichment (N, B, n, b)	Genes
GO:0005654	nucleoplasm	5.94e-08	0.000114	2.26 (14933,2671,104,42)	[+] Show genes
GO:0005634	nucleus	3.6e-07	0.000345	1.72 (14933,5012,104,60)	[+] Show genes
GO:0044428	nuclear part	3.25e-05	0.0208	1.73 (14933,3726,104,45)	[+] Show genes
GO:0005667	transcription factor complex	9.81e-05	0.047	4.36 (14933,329,104,10)	[+] Show genes
Species used: Mus musculus
The system has recognized 17559 genes out of 21539 gene terms entered by the user.
17559 genes were recognized by gene symbol and 0 genes by other gene IDs .
132 duplicate genes were removed (keeping the highest ranking instance of each gene) leaving a total of 17427 genes.
Only 14933 of these genes are associated with a GO term.
The GOrilla database is periodically updated using the GO database and other sources.
The GOrilla database was last updated on Mar 6, 2021
This results page will be available on this site for one month from now (until Mar 30, 2022 ). You can bookmark this page and come back to it later.
'P-value' is the enrichment p-value computed according to the mHG or HG model. This p-value is not corrected for multiple testing of 1915 GO terms.
'FDR q-value' is the correction of the above p-value for multiple testing using the Benjamini and Hochberg (1995) method.
Namely, for the ith term (ranked according to p-value) the FDR q-value is (p-value * number of GO terms) / i.
Enrichment (N, B, n, b) is defined as follows:
N - is the total number of genes
B - is the total number of genes associated with a specific GO term
n - is the number of genes in the top of the user's input list or in the target set when appropriate
b - is the number of genes in the intersection
Enrichment = (b/n) / (B/N)
Genes: For each GO term you can see the list of associated genes that appear in the optimal top of the list.
Each gene name is specified by gene symbol followed by a short description of the gene
Back to the GOrilla main page
